# Supplementary material for: Transcription shifts in gut bacteria shared between mothers and their infants
Source: Sci Rep. 2022 Jan 24;12:1276. doi: 10.1038/s41598-022-04848-1 (PMC8786960; doi:10.1038/s41598-022-04848-1)
Supplement: Supplementary file 1 — Supplementary Information 1. [file 41598_2022_4848_MOESM1_ESM.xlsx]

## Sheet: Sheet1
Sample ID	Pair	Stool Site	Mother/Baby	DNA concentration (ng/ul)	RNA Concentration (ng/ul)	Vol(ul)	Amt(ug)	RIN	Sequencing name
NP45	1	NZ	Mother	24.4	20	38	0.76	5.7	neslig_89
NP46	1	NZ	Baby	723.5	620	42	26.04	6.8	neslig_90
NP47	2	NZ	Mother	102	98	35	3.43	4.3	neslig_91
NP48	2	NZ	Baby	134.6	108	39	4.212	7.1	neslig_92
NP49	3	NZ	Mother	1053.3	149	38	5.662	6.8	neslig_93
NP50	3	NZ	Baby	138.5	106	40	4.24	9.4	neslig_94
NP51	4	NZ	Mother	32.7	10	37	0.37	3.5	neslig_95
NP52	4	NZ	Baby	183.9	154	39	6.006	9.1	neslig_96
NP53	5	NZ	Mother	372.6	322	39	12.558	6.2	neslig_97
NP54	5	NZ	Baby	24.6	14.572	38	0.553736	4.2	neslig_98
NP55	6	NZ	Mother	245.3	198	39	7.722	6.8	neslig_99
NP56	6	NZ	Baby	5.04	4.366	39	0.170274	7.4	neslig_100
NP57	7	UK	Mother	466.4	396	39	15.444	8	neslig_101
NP58	7	UK	Baby	143	106	39	4.134	8.9	neslig_102
NP59	8	UK	Mother	648.8	464	39	18.096	6.4	neslig_103
NP60	8	UK	Baby	61.8	20.025	37	0.740925	2.7	neslig_104
NP61	9	UK	Mother	48.3	19.608	37	0.725496	3.9	neslig_105
NP62	9	UK	Baby	4.16	2.542	33	0.083886	5.7	neslig_106
NP63	10	UK	Mother	726.8	624	42	26.208	9.1	neslig_107
NP64	10	UK	Baby	248.2	224	40	8.96	9	neslig_108
NP65	NA	NA	POS control (ATCC)	1.68	0.65	39	0.02535	5.5	neslig_109
NP66	NA	NA	NEG control	1.36	0.011	39	0.000429	1	neslig_110
NP67	NA	NA	POS control (ZYMO)	37.48	24	41	0.984	7.7	neslig_111
