# Supplementary material for: Transcription shifts in gut bacteria shared between mothers and their infants
Source: Sci Rep. 2022 Jan 24;12:1276. doi: 10.1038/s41598-022-04848-1 (PMC8786960; doi:10.1038/s41598-022-04848-1)
Supplement: Supplementary file 2 — Supplementary Information 2. [file 41598_2022_4848_MOESM2_ESM.xlsx]

## Sheet: DNA abundance
pathway	mean_in_infants	mean_in_mothers	coef	stderr	pval	qval
PWY-5030: L-histidine degradation III	0.575826	54.8115	54.2357	6.10916	8.60161e-08	6.08994e-05
PWY-6113: superpathway of mycolate biosynthesis	0.870884	21.5428	20.672	2.57306	3.44502e-07	0.000121954
FASYN-ELONG-PWY: fatty acid elongation -- saturated	90.3442	18.4926	-71.8516	9.94998	1.42945e-06	0.000243042
HSERMETANA-PWY: L-methionine biosynthesis III	21.0297	100.687	79.6571	11.3465	2.05968e-06	0.000243042
P162-PWY: L-glutamate degradation V (via hydroxyglutarate)	1.41742	25.1705	23.7531	2.20354	1.90936e-06	0.000243042
TRNA-CHARGING-PWY: tRNA charging	110.313	444.978	334.665	29.733	1.32597e-06	0.000243042
PWY-7664: oleate biosynthesis IV (anaerobic)	85.0004	16.3069	-68.6935	10.3947	4.43204e-06	0.000448269
CENTFERM-PWY: pyruvate fermentation to butanoate	1.45184	12.0061	10.5542	1.73697	1.23438e-05	0.000735197
GLUTORN-PWY: L-ornithine biosynthesis	333.339	44.5884	-288.751	47.4632	1.21656e-05	0.000735197
PWY-5897: superpathway of menaquinol-11 biosynthesis	135.83	3.39349	-132.436	15.7106	1.45378e-05	0.000735197
PWY-5898: superpathway of menaquinol-12 biosynthesis	135.83	3.39349	-132.436	15.7106	1.45378e-05	0.000735197
PWY-5899: superpathway of menaquinol-13 biosynthesis	135.83	3.39349	-132.436	15.7106	1.45378e-05	0.000735197
PWY-6590: superpathway of Clostridium acetobutylicum acidogenic fermentation	1.84827	15.049	13.2007	2.17389	1.24372e-05	0.000735197
PWY0-1296: purine ribonucleosides degradation	188.244	439.67	251.426	28.2617	9.38578e-06	0.000735197
PWY0-862: (5Z)-dodec-5-enoate biosynthesis	80.09	14.0871	-66.0029	11.1954	1.76302e-05	0.000832145
PWY-6282: palmitoleate biosynthesis I (from (5Z)-dodec-5-enoate)	76.8224	19.0843	-57.7381	9.87149	1.93391e-05	0.000855753
PYRIDNUCSYN-PWY: NAD biosynthesis I (from aspartate)	58.3644	170.005	111.641	19.2521	2.13691e-05	0.000889962
PWY-6387: UDP-N-acetylmuramoyl-pentapeptide biosynthesis I (meso-diaminopimelate containing)	461.169	675.063	213.894	37.5628	2.63514e-05	0.000981938
PWY-6545: pyrimidine deoxyribonucleotides de novo biosynthesis III	47.9174	135.963	88.0459	15.4207	2.55548e-05	0.000981938
DTDPRHAMSYN-PWY: dTDP-L-rhamnose biosynthesis I	138.197	368.098	229.901	30.4721	3.5241e-05	0.00124753
PWY-5104: L-isoleucine biosynthesis IV	5.74793	45.8827	40.1348	5.40541	3.99656e-05	0.00134741
PWY-5367: petroselinate biosynthesis	3.14811	110.53	107.382	19.8331	5.17995e-05	0.00141054
PWY-5840: superpathway of menaquinol-7 biosynthesis	110.718	3.77137	-106.946	14.8458	5.06232e-05	0.00141054
PWY-6527: stachyose degradation	106.309	254.787	148.478	20.4973	4.84865e-05	0.00141054
PWY-6895: superpathway of thiamin diphosphate biosynthesis II	131.751	3.25993	-128.491	17.6867	4.74e-05	0.00141054
UDPNAGSYN-PWY: UDP-N-acetyl-D-glucosamine biosynthesis I	288.903	59.954	-228.949	42.0748	4.39827e-05	0.00141054
THISYN-PWY: superpathway of thiamin diphosphate biosynthesis I	142.281	9.11697	-133.164	18.6761	5.48367e-05	0.00143794
FASYN-INITIAL-PWY: superpathway of fatty acid biosynthesis initiation (E. coli)	74.0814	11.8732	-62.2081	12.3413	0.000100655	0.00254514
CALVIN-PWY: Calvin-Benson-Bassham cycle	205.946	378.734	172.788	26.5693	0.000111023	0.00262339
COBALSYN-PWY: adenosylcobalamin salvage from cobinamide I	52.9915	179.916	126.924	19.7981	0.000123673	0.00262339
PWY-6317: galactose degradation I (Leloir pathway)	137.293	267.462	130.168	20.0538	0.000112629	0.00262339
PWY-6737: starch degradation V	298.534	716.699	418.165	65.3874	0.000125982	0.00262339
PWY-7388: octanoyl-[acyl-carrier protein] biosynthesis (mitochondria, yeast)	69.2784	11.0867	-58.1917	11.7626	0.000122404	0.00262339
PWY66-422: D-galactose degradation V (Leloir pathway)	140.571	267.462	126.891	19.6438	0.000116827	0.00262339
CRNFORCAT-PWY: creatinine degradation I	0	6.20822	6.20822	0.99194	0.000148095	0.00299576
PWY-5177: glutaryl-CoA degradation	9.56256	84.0755	74.5129	15.8164	0.000201406	0.00392287
PWY0-1297: superpathway of purine deoxyribonucleosides degradation	125.824	20.1378	-105.686	22.4733	0.000205009	0.00392287
ARGSYNBSUB-PWY: L-arginine biosynthesis II (acetyl cycle)	357.446	73.3059	-284.14	48.405	0.000237761	0.00410573
PWY-5845: superpathway of menaquinol-9 biosynthesis	105.5	0.657938	-104.842	17.8393	0.000235694	0.00410573
PWY-5850: superpathway of menaquinol-6 biosynthesis I	105.5	0.657938	-104.842	17.8393	0.000235694	0.00410573
PWY-5896: superpathway of menaquinol-10 biosynthesis	105.5	0.657938	-104.842	17.8393	0.000235694	0.00410573
PWY-5838: superpathway of menaquinol-8 biosynthesis I	108.882	1.00593	-107.877	18.5854	0.000258062	0.00435019
PWY0-1319: CDP-diacylglycerol biosynthesis II	267.543	517.578	250.036	45.7704	0.000398961	0.00656893
HISDEG-PWY: L-histidine degradation I	23.9245	105.924	81.9991	18.74	0.000412211	0.00663285
PWY-5667: CDP-diacylglycerol biosynthesis I	263.574	517.578	254.005	46.9409	0.000426735	0.00671396
PWY-5101: L-isoleucine biosynthesis II	6.36624	66.55	60.1838	13.9826	0.000480626	0.00739746
PWY-6386: UDP-N-acetylmuramoyl-pentapeptide biosynthesis II (lysine-containing)	468.752	699.41	230.659	43.768	0.000513858	0.00757941
PWY-7235: superpathway of ubiquinol-6 biosynthesis (eukaryotic)	0	8.08665	8.08665	1.89207	0.000512941	0.00757941
PWY-5860: superpathway of demethylmenaquinol-6 biosynthesis I	87.2957	0.44026	-86.8554	17.3436	0.00073101	0.0103511
PWY-5862: superpathway of demethylmenaquinol-9 biosynthesis	87.2957	0.44026	-86.8554	17.3436	0.00073101	0.0103511
PWY-5861: superpathway of demethylmenaquinol-8 biosynthesis	91.1112	0.674041	-90.4372	18.3152	0.000804637	0.0110678
PWY-5941: glycogen degradation II (eukaryotic)	10.2789	42.7237	32.4448	7.98984	0.000812888	0.0110678
ARGSYN-PWY: L-arginine biosynthesis I (via L-ornithine)	385.879	154.436	-231.443	47.7369	0.00091048	0.0111141
BIOTIN-BIOSYNTHESIS-PWY: biotin biosynthesis I	79.6351	19.1109	-60.5242	12.4419	0.000890255	0.0111141
PWY-5791: 1,4-dihydroxy-2-naphthoate biosynthesis II (plants)	74.4262	1.1483	-73.2779	15.0244	0.000874672	0.0111141
PWY-5837: 1,4-dihydroxy-2-naphthoate biosynthesis I	74.4262	1.1483	-73.2779	15.0244	0.000874672	0.0111141
PWY-6892: thiazole biosynthesis I (E. coli)	82.78	1.90301	-80.877	16.5471	0.00086218	0.0111141
PWY66-409: superpathway of purine nucleotide salvage	170.281	37.5458	-132.736	27.3086	0.000895107	0.0111141
PWY-6630: superpathway of L-tyrosine biosynthesis	127.773	4.64832	-123.125	25.7523	0.000999754	0.0119971
PWY-6891: thiazole biosynthesis II (Bacillus)	71.946	0.673734	-71.2723	15.0311	0.0010565	0.0124667
PWY-5083: NAD/NADH phosphorylation and dephosphorylation	75.3465	0.798795	-74.5477	16.0141	0.00119343	0.0138516
PWY-6519: 8-amino-7-oxononanoate biosynthesis I	71.5722	15.4887	-56.0836	12.0828	0.00121651	0.0138917
ALLANTOINDEG-PWY: superpathway of allantoin degradation in yeast	2.35241	0	-2.35241	0.609833	0.00126305	0.0141943
PWY-5863: superpathway of phylloquinol biosynthesis	56.5516	1.26496	-55.2866	12.0314	0.0012994	0.0143747
PWY-6163: chorismate biosynthesis from 3-dehydroquinate	357.013	527.772	170.759	37.3429	0.00134165	0.0145313
PWY-7400: L-arginine biosynthesis IV (archaebacteria)	389.331	170.406	-218.925	47.9469	0.00135462	0.0145313
GLUCOSE1PMETAB-PWY: glucose and glucose-1-phosphate degradation	76.6864	1.22793	-75.4584	16.8051	0.00151006	0.0155595
GLYCOGENSYNTH-PWY: glycogen biosynthesis I (from ADP-D-Glucose)	71.4615	173.06	101.599	22.6414	0.0015164	0.0155595
PWY-6803: phosphatidylcholine acyl editing	47.6868	0.463392	-47.2235	10.5118	0.00150523	0.0155595
PWY-7456: mannan degradation	10.3159	64.6371	54.3212	12.1496	0.00155233	0.0157007
PWY-6270: isoprene biosynthesis I	163.598	39.5285	-124.07	33.1362	0.00161501	0.015881
PWY66-400: glycolysis VI (metazoan)	157.732	44.1877	-113.544	25.5463	0.00161263	0.015881
NAGLIPASYN-PWY: lipid IVA biosynthesis	64.9449	17.2037	-47.7413	12.8307	0.0016991	0.0161776
PEPTIDOGLYCANSYN-PWY: peptidoglycan biosynthesis I (meso-diaminopimelate containing)	478.501	654.947	176.446	40.077	0.00171373	0.0161776
PWY-7560: methylerythritol phosphate pathway II	152.227	35.1206	-117.107	31.4126	0.00167393	0.0161776
ARO-PWY: chorismate biosynthesis I	372.329	527.612	155.283	35.6619	0.00183865	0.0171284
PWY-5723: Rubisco shunt	84.5965	0.873516	-83.7229	19.6686	0.00212149	0.0195067
PWY-6901: superpathway of glucose and xylose degradation	112.003	34.5558	-77.4476	18.2668	0.00217493	0.0197416
GLYCOLYSIS-TCA-GLYOX-BYPASS: superpathway of glycolysis, pyruvate dehydrogenase, TCA, and glyoxylate bypass	77.7553	1.67924	-76.0761	18.1959	0.00237275	0.0207396
PWY-5973: cis-vaccenate biosynthesis	217.311	362.094	144.782	34.6093	0.00236439	0.0207396
PWY-6897: thiamin salvage II	162.36	258.579	96.2188	23.0033	0.00236614	0.0207396
PWY-621: sucrose degradation III (sucrose invertase)	80.3966	187.887	107.491	30.4609	0.00257785	0.0222575
PPGPPMET-PWY: ppGpp biosynthesis	44.2977	5.75531	-38.5424	11.0629	0.00284139	0.0239489
PWY-2723: trehalose degradation V	23.8364	0.585213	-23.2512	5.71751	0.00281372	0.0239489
PWY0-1241: ADP-L-glycero-&beta;-D-manno-heptose biosynthesis	42.6796	0.526654	-42.1529	10.4564	0.00296709	0.0247141
NONOXIPENT-PWY: pentose phosphate pathway (non-oxidative branch)	181.758	316.944	135.186	39.1868	0.00306436	0.0252275
PWY-6629: superpathway of L-tryptophan biosynthesis	68.467	1.54584	-66.9212	16.7274	0.00310721	0.0252862
PWY-7219: adenosine ribonucleotides de novo biosynthesis	731.418	917.176	185.758	46.7193	0.00322503	0.0256553
PWY-7315: dTDP-N-acetylthomosamine biosynthesis	42.8563	0.514387	-42.3419	10.6318	0.00319408	0.0256553
PWY0-1061: superpathway of L-alanine biosynthesis	109.01	3.2239	-105.786	26.6562	0.00326186	0.02566
FUC-RHAMCAT-PWY: superpathway of fucose and rhamnose degradation	46.8359	1.91238	-44.9235	11.562	0.00352338	0.0271147
PWY-5384: sucrose degradation IV (sucrose phosphorylase)	24.0528	4.86913	-19.1836	4.89449	0.00351396	0.0271147
PWY-6121: 5-aminoimidazole ribonucleotide biosynthesis I	385.058	524.657	139.599	41.4437	0.00364892	0.0277789
HEMESYN2-PWY: heme biosynthesis II (anaerobic)	78.1874	15.4374	-62.7501	16.3155	0.0039301	0.0296012
PWY-4981: L-proline biosynthesis II (from arginine)	35.2018	97.4935	62.2917	18.7778	0.00407494	0.030369
HEME-BIOSYNTHESIS-II: heme biosynthesis I (aerobic)	48.2611	6.49342	-41.7677	12.6688	0.00425865	0.0314076
PWY0-1261: anhydromuropeptides recycling	153.71	61.0317	-92.6783	28.5679	0.0047717	0.0345254
REDCITCYC: TCA cycle VIII (helicobacter)	42.1363	0.773085	-41.3632	11.1225	0.00477894	0.0345254
HCAMHPDEG-PWY: 3-phenylpropanoate and 3-(3-hydroxyphenyl)propanoate degradation to 2-oxopent-4-enoate	30.1084	0.1454	-29.963	8.1862	0.00523404	0.0359777
METHGLYUT-PWY: superpathway of methylglyoxal degradation	23.9909	0.145712	-23.8452	7.43203	0.00515306	0.0359777
PWY-6690: cinnamate and 3-hydroxycinnamate degradation to 2-oxopent-4-enoate	30.1084	0.1454	-29.963	8.1862	0.00523404	0.0359777
PWY0-1277: 3-phenylpropanoate and 3-(3-hydroxyphenyl)propanoate degradation	38.8339	0.243187	-38.5907	10.5	0.00511248	0.0359777
TCA-GLYOX-BYPASS: superpathway of glyoxylate bypass and TCA	61.1128	0.877947	-60.2348	16.4446	0.00521209	0.0359777
PWY-5138: unsaturated, even numbered fatty acid &beta;-oxidation	4.86315	0.0966075	-4.76654	1.49629	0.0054131	0.0364376
PWY-7269: NAD/NADP-NADH/NADPH mitochondrial interconversion (yeast)	58.5607	0.57014	-57.9905	15.9597	0.00545535	0.0364376
SULFATE-CYS-PWY: superpathway of sulfate assimilation and cysteine biosynthesis	74.2773	25.6442	-48.6331	15.2631	0.00540437	0.0364376
NAD-BIOSYNTHESIS-II: NAD salvage pathway II	61.5151	1.14451	-60.3706	16.6893	0.00559504	0.0370214
PWY-5154: L-arginine biosynthesis III (via N-acetyl-L-citrulline)	185.967	61.7154	-124.251	34.5074	0.00574191	0.0372961
PWY-6609: adenine and adenosine salvage III	333.846	195.359	-138.487	43.8305	0.00572379	0.0372961
COMPLETE-ARO-PWY: superpathway of aromatic amino acid biosynthesis	374.931	501.561	126.63	35.7597	0.00630273	0.0379389
FOLSYN-PWY: superpathway of tetrahydrofolate biosynthesis and salvage	49.9312	18.3031	-31.6281	10.0793	0.00599656	0.0379389
PWY-5855: ubiquinol-7 biosynthesis (prokaryotic)	36.0202	0.628497	-35.3917	9.98504	0.00626995	0.0379389
PWY-5856: ubiquinol-9 biosynthesis (prokaryotic)	36.0202	0.628497	-35.3917	9.98504	0.00626995	0.0379389
PWY-5857: ubiquinol-10 biosynthesis (prokaryotic)	36.0202	0.628497	-35.3917	9.98504	0.00626995	0.0379389
PWY-6708: ubiquinol-8 biosynthesis (prokaryotic)	36.0202	0.628497	-35.3917	9.98504	0.00626995	0.0379389
PWY-6823: molybdenum cofactor biosynthesis	22.8753	0.175056	-22.7002	7.29805	0.00636054	0.0379389
PWY-6936: seleno-amino acid biosynthesis	163.76	60.1396	-103.621	33.1863	0.00619975	0.0379389
PWY0-1338: polymyxin resistance	20.8834	0.100166	-20.7832	6.6292	0.0060329	0.0379389
PWY0-1479: tRNA processing	3.0482	20.9757	17.9275	5.07327	0.00637674	0.0379389
ENTBACSYN-PWY: enterobactin biosynthesis	75.2815	1.44241	-73.8391	20.9547	0.00647714	0.0382151
PWY-7383: anaerobic energy metabolism (invertebrates, cytosol)	43.7471	118.36	74.6125	21.2885	0.0066727	0.0390435
PWY-4041: &gamma;-glutamyl cycle	54.2246	0.3332	-53.8914	15.5892	0.00719519	0.039659
PWY-4702: phytate degradation I	25.9352	2.83798	-23.0972	7.55357	0.00711968	0.039659
PWY-5705: allantoin degradation to glyoxylate III	10.9057	0.276664	-10.629	3.07163	0.00715642	0.039659
PWY-5913: TCA cycle VI (obligate autotrophs)	41.5274	1.74773	-39.7796	11.5161	0.00722601	0.039659
PWY-6612: superpathway of tetrahydrofolate biosynthesis	35.9467	12.6277	-23.319	7.62309	0.00710126	0.039659
PWY-7204: pyridoxal 5'-phosphate salvage II (plants)	38.0282	1.48031	-36.5479	11.9334	0.00704589	0.039659
PWY-7254: TCA cycle VII (acetate-producers)	43.0669	0.595837	-42.4711	12.2788	0.00717344	0.039659
UBISYN-PWY: superpathway of ubiquinol-8 biosynthesis (prokaryotic)	34.4588	0.259583	-34.1992	9.8527	0.0070372	0.039659
FERMENTATION-PWY: mixed acid fermentation	56.9725	3.18578	-53.7867	15.6897	0.00753018	0.0409544
P164-PWY: purine nucleobases degradation I (anaerobic)	5.16543	14.1784	9.01301	2.97596	0.00757772	0.0409544
P441-PWY: superpathway of N-acetylneuraminate degradation	92.2445	32.2662	-59.9783	17.5664	0.00769607	0.0409686
PWY-7211: superpathway of pyrimidine deoxyribonucleotides de novo biosynthesis	36.1307	98.8961	62.7654	18.3649	0.00765609	0.0409686
GLYOXYLATE-BYPASS: glyoxylate cycle	51.7999	0.8256	-50.9743	15.0114	0.0079272	0.0411486
ORNDEG-PWY: superpathway of ornithine degradation	28.0243	0.107152	-27.9172	9.26186	0.00781425	0.0411486
POLYISOPRENSYN-PWY: polyisoprenoid biosynthesis (E. coli)	22.9879	0.62887	-22.359	6.58993	0.00796237	0.0411486
PWY-7234: inosine-5'-phosphate biosynthesis III	289.367	153.256	-136.111	45.27	0.0079412	0.0411486
NONMEVIPP-PWY: methylerythritol phosphate pathway I	461.997	605.04	143.043	42.6008	0.00841925	0.0431944
GLYCOLYSIS-E-D: superpathway of glycolysis and Entner-Doudoroff	82.8177	25.8514	-56.9663	17.054	0.00865533	0.0440861
PWY-5464: superpathway of cytosolic glycolysis (plants), pyruvate dehydrogenase and TCA cycle	10.1123	0.564277	-9.54799	2.86522	0.00876596	0.0443307
AST-PWY: L-arginine degradation II (AST pathway)	20.3586	0.155473	-20.2031	6.84782	0.00895373	0.0447183
HEXITOLDEGSUPER-PWY: superpathway of hexitol degradation (bacteria)	95.1599	30.5648	-64.595	21.9249	0.00903208	0.0447183
PWY0-1533: methylphosphonate degradation I	34.4389	0.298178	-34.1407	10.2906	0.00897348	0.0447183
PWY-7220: adenosine deoxyribonucleotides de novo biosynthesis II	231.877	149.906	-81.9707	24.863	0.00927579	0.0452914
PWY-7222: guanosine deoxyribonucleotides de novo biosynthesis II	231.877	149.906	-81.9707	24.863	0.00927579	0.0452914
GLYCOLYSIS: glycolysis I (from glucose 6-phosphate)	200.705	99.7221	-100.983	30.6945	0.0093794	0.0454113
PWY-7282: 4-amino-2-methyl-5-phosphomethylpyrimidine biosynthesis (yeast)	96.4227	184.564	88.1413	26.818	0.00942861	0.0454113
HISTSYN-PWY: L-histidine biosynthesis	336.48	160.005	-176.475	60.4054	0.00951825	0.0454423
PWY-561: superpathway of glyoxylate cycle and fatty acid degradation	12.873	0.942132	-11.9309	3.63995	0.00956342	0.0454423
GLYCOL-GLYOXDEG-PWY: superpathway of glycol metabolism and degradation	19.4214	0.148385	-19.273	5.92837	0.00998178	0.046802
PWY-5484: glycolysis II (from fructose 6-phosphate)	192.98	97.9622	-95.0174	29.2163	0.00996211	0.046802
PWY-5121: superpathway of geranylgeranyl diphosphate biosynthesis II (via MEP)	49.7401	15.8146	-33.9255	10.5333	0.0104762	0.0487969

## Sheet: RNA abundance
pathway	mean_in_infants	mean_in_mothers	coef	stderr	p-value	q-value
CENTFERM-PWY: pyruvate fermentation to butanoate	1.77069	19.4092	17.6385	4.15861	0.000550174	0.0230041
COBALSYN-PWY: adenosylcobalamin salvage from cobinamide I	32.9726	141.652	108.679	21.0742	0.00059751	0.0230041
CRNFORCAT-PWY: creatinine degradation I	0	3.09854	3.09854	0.633907	0.000138601	0.0230041
DTDPRHAMSYN-PWY: dTDP-L-rhamnose biosynthesis I	129.286	285.932	156.646	36.6639	0.000514583	0.0230041
PWY-5104: L-isoleucine biosynthesis IV	6.73963	48.0165	41.2769	6.99089	0.00022783	0.0230041
PWY-5154: L-arginine biosynthesis III (via N-acetyl-L-citrulline)	162.413	46.3345	-116.079	17.1928	8.34983e-05	0.0230041
PWY-5838: superpathway of menaquinol-8 biosynthesis I	79.4172	0.795183	-78.622	14.9059	0.000510781	0.0230041
PWY-5840: superpathway of menaquinol-7 biosynthesis	72.4821	2.64168	-69.8404	12.0998	0.000268749	0.0230041
PWY-5845: superpathway of menaquinol-9 biosynthesis	71.0908	0.708426	-70.3823	13.0312	0.000432404	0.0230041
PWY-5850: superpathway of menaquinol-6 biosynthesis I	71.0908	0.739656	-70.3511	13.0291	0.000433271	0.0230041
PWY-5860: superpathway of demethylmenaquinol-6 biosynthesis I	53.0977	0.494845	-52.6029	10.1749	0.000587283	0.0230041
PWY-5862: superpathway of demethylmenaquinol-9 biosynthesis	53.0977	0.473853	-52.6239	10.1767	0.00058635	0.0230041
PWY-5896: superpathway of menaquinol-10 biosynthesis	71.0908	0.708426	-70.3823	13.0312	0.000432404	0.0230041
PWY-5897: superpathway of menaquinol-11 biosynthesis	91.7566	2.38496	-89.3717	15.7174	0.000299512	0.0230041
PWY-5898: superpathway of menaquinol-12 biosynthesis	91.7566	2.38496	-89.3717	15.7174	0.000299512	0.0230041
PWY-5899: superpathway of menaquinol-13 biosynthesis	91.7566	2.38496	-89.3717	15.7174	0.000299512	0.0230041
PWY-6590: superpathway of Clostridium acetobutylicum acidogenic fermentation	2.26181	23.7334	21.4716	4.97289	0.000466822	0.0230041
PWY-6737: starch degradation V	214.305	621.36	407.055	71.7291	0.000303827	0.0230041
PYRIDNUCSYN-PWY: NAD biosynthesis I (from aspartate)	56.9115	142.186	85.2741	19.5516	0.000424897	0.0230041
TRNA-CHARGING-PWY: tRNA charging	145.053	338.26	193.206	44.0682	0.00040463	0.0230041
PWY-5861: superpathway of demethylmenaquinol-8 biosynthesis	60.3028	0.531708	-59.7711	11.8843	0.000709935	0.026031
FASYN-ELONG-PWY: fatty acid elongation -- saturated	145.938	22.2145	-123.723	30.4578	0.000810475	0.0278198
NAGLIPASYN-PWY: lipid IVA biosynthesis	76.55	17.8418	-58.7082	11.9461	0.00083098	0.0278198
PWY-7003: glycerol degradation to butanol	3.68848	12.212	8.52353	1.75359	0.000895071	0.0287168
POLYISOPRENSYN-PWY: polyisoprenoid biosynthesis (E. coli)	19.5461	0.43368	-19.1124	4.86731	0.00108692	0.0330678
PWY-5863: superpathway of phylloquinol biosynthesis	37.058	0.90495	-36.1531	7.69389	0.00112186	0.0330678
PWY-7664: oleate biosynthesis IV (anaerobic)	138.283	19.6805	-118.603	30.4353	0.00115952	0.0330678
PWY0-862: (5Z)-dodec-5-enoate biosynthesis	132.433	17.0842	-115.349	30.0869	0.00132948	0.0365608
FUC-RHAMCAT-PWY: superpathway of fucose and rhamnose degradation	44.6401	1.48177	-43.1583	11.4446	0.00152362	0.0370835
PWY-5083: NAD/NADH phosphorylation and dephosphorylation	80.3542	0.610086	-79.7441	17.7563	0.00150828	0.0370835
PWY-5791: 1,4-dihydroxy-2-naphthoate biosynthesis II (plants)	50.9855	0.807221	-50.1782	11.3165	0.00163745	0.0370835
PWY-5837: 1,4-dihydroxy-2-naphthoate biosynthesis I	50.9855	0.807221	-50.1782	11.3165	0.00163745	0.0370835
PWY-6895: superpathway of thiamin diphosphate biosynthesis II	101.315	1.21609	-100.099	22.5484	0.00162518	0.0370835
THISYN-PWY: superpathway of thiamin diphosphate biosynthesis I	109.112	6.68701	-102.425	22.724	0.0014733	0.0370835
PWY0-1061: superpathway of L-alanine biosynthesis	95.8321	2.33097	-93.5011	21.6318	0.0019264	0.0423808
PWY-7409: phospholipid remodeling (phosphatidylethanolamine, yeast)	17.7217	0.115675	-17.606	4.86061	0.00210511	0.045026
HEME-BIOSYNTHESIS-II: heme biosynthesis I (aerobic)	35.4196	4.42338	-30.9962	8.63777	0.00226496	0.0458953
PWY-2723: trehalose degradation V	19.6666	0.230135	-19.4364	4.61239	0.00225953	0.0458953
PWY0-1261: anhydromuropeptides recycling	108.115	31.0659	-77.0491	18.4841	0.0024174	0.0477281
HSERMETANA-PWY: L-methionine biosynthesis III	10.4051	75.5041	65.099	18.3615	0.00248674	0.0478698
