# Supplementary material for: Transcription shifts in gut bacteria shared between mothers and their infants
Source: Sci Rep. 2022 Jan 24;12:1276. doi: 10.1038/s41598-022-04848-1 (PMC8786960; doi:10.1038/s41598-022-04848-1)
Supplement: Supplementary file 3 — Supplementary Information 3. [file 41598_2022_4848_MOESM3_ESM.xlsx]

## Sheet: N per strain 
species	family_id	Breastfeeding status	N activated genes	N deactivated genes
Bacteroides caccae	221	partial	990	920
Bacteroides caccae	589	partial	348	857
Bacteroides cellulosilyticus	501	exclusive	1268	1488
Bacteroides dorei	221	partial	1043	634
Bacteroides dorei	448	partial	1122	1353
Bacteroides ovatus	143	partial	77	128
Bacteroides ovatus	221	partial	1443	637
Bacteroides ovatus	448	partial	1046	1303
Bacteroides ovatus	589	partial	550	1351
Bacteroides thetaiotaomicron	501	exclusive	1047	1128
Bacteroides uniformis	221	partial	848	980
Bacteroides vulgatus	552	none	204	41
Bifidobacterium adolescentis	143	partial	123	185
Bifidobacterium adolescentis	221	partial	180	785
Bifidobacterium bifidum	221	partial	136	113
Bifidobacterium longum	143	partial	18	51
Bifidobacterium longum	158	partial	38	49
Collinsella aerofaciens	501	exclusive	184	222
Parabacteroides distasonis	501	exclusive	1033	1129
Parabacteroides merdae	589	partial	265	823
Roseburia inulinivorans	501	exclusive	611	667

## Sheet: Activated genes
gene_name	gene_family	species	family_id	relative_expression_mother	relative_expression_infant	infant_mother_expression_ratio
TonB_linked_outer_membrane_SusC_RagA_family_protein_Fragment_	UniRef90_A0A015P949	Bacteroides caccae	221	0.887722	27.2765	30.7264
NO_NAME	UniRef90_A0A015U8H2	Bacteroides caccae	589	1.15809	2.96025	2.55615
NO_NAME	UniRef90_A0A016K7V6	Bacteroides caccae	221	0.933336	2.00803	2.15145
NO_NAME	UniRef90_A0A016LRQ4	Bacteroides caccae	221	0.94959	2.37909	2.50539
NO_NAME	UniRef90_A5ZBS0	Bacteroides caccae	589	1.47583	2.99892	2.03202
RNA_polymerase_sigma_54_factor	UniRef90_A5ZBT6	Bacteroides caccae	221	0.811547	6.62711	8.16602
RNA_polymerase_sigma_54_factor	UniRef90_A5ZBT6	Bacteroides caccae	589	1.64818	4.11982	2.49961
NO_NAME	UniRef90_A5ZBT7	Bacteroides caccae	221	1.70854	7.61291	4.45581
NO_NAME	UniRef90_A5ZBT7	Bacteroides caccae	589	0.603079	3.91776	6.49625
NO_NAME	UniRef90_A5ZBX2	Bacteroides caccae	589	1.50435	4.58552	3.04818
NO_NAME	UniRef90_A5ZC53	Bacteroides caccae	589	0.73798	2.44243	3.30962
NO_NAME	UniRef90_A5ZC87	Bacteroides caccae	221	0.188043	3.74293	19.9046
NO_NAME	UniRef90_A5ZC88	Bacteroides caccae	221	0.164283	4.40779	26.8305
NO_NAME	UniRef90_A5ZC88	Bacteroides caccae	589	2.24443	6.97925	3.10959
Malonyl_CoA_acyl_carrier_protein_transacylase	UniRef90_A5ZCQ4	Bacteroides caccae	221	1.03928	7.19867	6.92658
NO_NAME	UniRef90_A5ZD86	Bacteroides caccae	589	7.00855	20.9707	2.99216
NO_NAME	UniRef90_A5ZD92	Bacteroides caccae	221	0.875744	2.49147	2.84497
Chain_length_determinant_protein	UniRef90_A5ZDG3	Bacteroides caccae	221	0.473708	2.10832	4.45068
NO_NAME	UniRef90_A5ZDU2	Bacteroides caccae	589	0.210851	14.6891	69.6658
Cyclically_permuted_mutarotase_family_protein	UniRef90_A5ZDX7	Bacteroides caccae	221	1.42753	9.94412	6.96595
NO_NAME	UniRef90_A5ZDZ6	Bacteroides caccae	221	1.03632	5.2754	5.09054
NO_NAME	UniRef90_A5ZDZ8	Bacteroides caccae	221	1.0696	17.3167	16.1899
NO_NAME	UniRef90_A5ZDZ9	Bacteroides caccae	221	1.04957	9.77293	9.31133
NO_NAME	UniRef90_A5ZE00	Bacteroides caccae	221	0.631903	37.8622	59.9178
NO_NAME	UniRef90_A5ZE01	Bacteroides caccae	221	1.42715	22.2105	15.5628
NO_NAME	UniRef90_A5ZE31	Bacteroides caccae	221	0.929796	3.35724	3.61072
NO_NAME	UniRef90_A5ZE34	Bacteroides caccae	221	0.891285	6.39262	7.17236
NO_NAME	UniRef90_A5ZF80	Bacteroides caccae	221	0.824574	3.83916	4.65593
NO_NAME	UniRef90_A5ZFE0	Bacteroides caccae	221	0.273804	2.15492	7.87029
NO_NAME	UniRef90_A5ZG87	Bacteroides caccae	221	0	3.11565	#NUM!
NO_NAME	UniRef90_A5ZHJ3	Bacteroides caccae	221	1.42546	8.21741	5.76476
NO_NAME	UniRef90_A5ZHS1	Bacteroides caccae	221	3.66649	11.1625	3.04446
WGR_domain_protein	UniRef90_A5ZHW9	Bacteroides caccae	221	0.643451	4.64171	7.21377
Site_specific_recombinase_phage_integrase_family	UniRef90_A5ZIS0	Bacteroides caccae	221	1.07116	2.8256	2.63789
NO_NAME	UniRef90_A5ZIZ1	Bacteroides caccae	221	0.690629	2.77925	4.02424
NO_NAME	UniRef90_A5ZIZ1	Bacteroides caccae	589	1.47596	11.594	7.85524
Pyridoxine_pyridoxamine_5_phosphate_oxidase	UniRef90_A5ZJ03	Bacteroides caccae	221	0.885901	13.6754	15.4367
F5_8_type_C_domain_protein	UniRef90_A5ZJ14	Bacteroides caccae	221	2.11029	5.4522	2.58363
TonB_linked_outer_membrane_protein_SusC_RagA_family	UniRef90_A5ZJ77	Bacteroides caccae	221	0.711873	5.96753	8.38285
TonB_linked_outer_membrane_protein_SusC_RagA_family	UniRef90_A5ZJ77	Bacteroides caccae	589	1.26507	4.14414	3.27581
ATPase_histidine_kinase_DNA_gyrase_B_HSP90_domain_protein	UniRef90_A5ZJE0	Bacteroides caccae	221	1.55918	6.73658	4.3206
Conserved_domain_protein	UniRef90_A5ZJQ8	Bacteroides caccae	221	0.398611	4.964	12.4533
Cytidylate_kinase	UniRef90_A5ZJT0	Bacteroides caccae	221	1.07868	2.42671	2.2497
NOL1_NOP2_sun_family_protein	UniRef90_A5ZJV1	Bacteroides caccae	589	1.02771	2.41693	2.35176
NO_NAME	UniRef90_A5ZJX6	Bacteroides caccae	589	1.1806	2.77952	2.35432
NO_NAME	UniRef90_A5ZK31	Bacteroides caccae	589	0.742867	3.20992	4.32099
NO_NAME	UniRef90_A5ZKJ7	Bacteroides caccae	221	0.622555	3.60473	5.79021
2_C_methyl_D_erythritol_4_phosphate_cytidylyltransferase	UniRef90_A5ZKK1	Bacteroides caccae	221	1.47297	4.65024	3.15704
NO_NAME	UniRef90_A5ZKT1	Bacteroides caccae	589	1.79224	3.87276	2.16085
NO_NAME	UniRef90_A5ZKV2	Bacteroides caccae	221	0.723452	5.91752	8.17956
NO_NAME	UniRef90_A5ZKV3	Bacteroides caccae	221	0.810766	2.15558	2.65869
NO_NAME	UniRef90_A5ZLD2	Bacteroides caccae	221	0.88082	2.3851	2.70782
NO_NAME	UniRef90_A5ZLP3	Bacteroides caccae	221	0	5.38614	#NUM!
NO_NAME	UniRef90_A5ZLP6	Bacteroides caccae	589	0.646164	7.42596	11.4924
NO_NAME	UniRef90_A5ZLV4	Bacteroides caccae	221	0.619711	5.34834	8.63038
Argininosuccinate_synthase	UniRef90_A6KXY6	Bacteroides caccae	221	0.722973	2.49919	3.45682
Argininosuccinate_synthase	UniRef90_A6KXY6	Bacteroides caccae	589	2.58211	5.57822	2.16033
30S_ribosomal_protein_S7	UniRef90_A6KYJ8	Bacteroides caccae	221	2.38235	26.3176	11.0469
Acyl_carrier_protein	UniRef90_A6KZ78	Bacteroides caccae	221	1.56068	7.68217	4.92232
NO_NAME	UniRef90_A6L0E2	Bacteroides caccae	221	0.455709	18.8418	41.3462
Fructose_bisphosphate_aldolase	UniRef90_A6L0Y8	Bacteroides caccae	221	1.09871	67.4239	61.3664
Ribonuclease_Y	UniRef90_A6L227	Bacteroides caccae	221	1.51337	5.75816	3.80485
Oxaloacetate_decarboxylase_beta_chain	UniRef90_A6L381	Bacteroides caccae	221	0.596377	9.23525	15.4856
Oxaloacetate_decarboxylase_beta_chain	UniRef90_A6L381	Bacteroides caccae	589	2.95029	7.72568	2.61861
Propionyl_CoA_carboxylase_beta_chain	UniRef90_A6L384	Bacteroides caccae	221	1.15343	11.3599	9.84882
Propionyl_CoA_carboxylase_beta_chain	UniRef90_A6L384	Bacteroides caccae	589	3.19451	6.39931	2.00322
NO_NAME	UniRef90_A7M5P2	Bacteroides caccae	221	0.925622	3.92485	4.24023
SusD_family_protein	UniRef90_C3QDC9	Bacteroides caccae	589	0.940846	16.4821	17.5183
Response_regulator_receiver_domain_protein	UniRef90_C3QRF0	Bacteroides caccae	589	1.67479	11.3808	6.79535
1_acylglycerol_3_phosphate_O_acyltransferase	UniRef90_C6IE95	Bacteroides caccae	221	0.616499	3.34885	5.43204
1_acylglycerol_3_phosphate_O_acyltransferase	UniRef90_C6IE95	Bacteroides caccae	589	1.14051	3.05631	2.67977
NO_NAME	UniRef90_C6IEF6	Bacteroides caccae	221	0.996049	2.10374	2.11209
NO_NAME	UniRef90_C6IFN3	Bacteroides caccae	221	0.991475	2.43563	2.45657
NO_NAME	UniRef90_C6INL9	Bacteroides caccae	221	0.841772	2.45789	2.9199
NO_NAME	UniRef90_C6IR80	Bacteroides caccae	221	0.846095	4.31967	5.10542
NO_NAME	UniRef90_C6ISW6	Bacteroides caccae	221	1.20985	10.2721	8.49037
NO_NAME	UniRef90_C9KZP7	Bacteroides caccae	221	1.00833	17.7676	17.6209
NO_NAME	UniRef90_C9L338	Bacteroides caccae	221	1.31575	3.06354	2.32835
NO_NAME	UniRef90_C9L338	Bacteroides caccae	589	1.10697	2.40891	2.17613
ABC_type_Fe3_hydroxamate_transport_system_periplasmic_component	UniRef90_D4IMZ9	Bacteroides caccae	589	0.960945	3.65599	3.80457
Glycosyl_transferase	UniRef90_D4VNS1	Bacteroides caccae	221	0.317897	2.77869	8.74086
Glycosyl_transferase	UniRef90_D4VNS1	Bacteroides caccae	589	1.99995	4.48962	2.24487
Transposase_IS4_family	UniRef90_D4VT64	Bacteroides caccae	221	0.787653	3.30922	4.20137
ATP_synthase_subunit_beta	UniRef90_D4WCN5	Bacteroides caccae	221	1.65394	50.7341	30.6746
Glycerophosphodiester_phosphodiesterase_family_protein	UniRef90_D4WPR8	Bacteroides caccae	589	0.792739	10.8217	13.651
TonB_dependent_receptor	UniRef90_D4WPS0	Bacteroides caccae	589	1.0093	19.0292	18.8539
Guanylate_kinase	UniRef90_D6CWD8	Bacteroides caccae	221	0.743005	2.96089	3.98502
Biotin_carboxyl_carrier_protein	UniRef90_D6CWI6	Bacteroides caccae	589	0.981817	3.85878	3.93024
Biotin_carboxylase	UniRef90_D6CWI7	Bacteroides caccae	221	0.851009	5.66136	6.65253
Transcriptional_regulator_AraC_family	UniRef90_D6CWS2	Bacteroides caccae	221	2.79909	110.958	39.6407
Tetratricopeptide_repeat	UniRef90_D6CWS4	Bacteroides caccae	221	0.444525	11.2682	25.3489
_R_citramalate_synthase	UniRef90_D6CWS9	Bacteroides caccae	221	1.1468	4.69915	4.09763
_R_citramalate_synthase	UniRef90_D6CWS9	Bacteroides caccae	589	1.0502	2.73532	2.60458
3_isopropylmalate_dehydratase_large_subunit	UniRef90_D6CWT1	Bacteroides caccae	221	1.47042	4.33494	2.94809
3_isopropylmalate_dehydratase_large_subunit	UniRef90_D6CWT1	Bacteroides caccae	589	1.67792	4.03568	2.40516
2_isopropylmalate_synthase	UniRef90_D6CWT2	Bacteroides caccae	221	0.890646	4.23042	4.74983
2_isopropylmalate_synthase	UniRef90_D6CWT2	Bacteroides caccae	589	1.77259	4.43984	2.50473
Cytosine_adenosine_deaminases	UniRef90_D6CWV6	Bacteroides caccae	221	0.808976	2.31966	2.8674
Pyruvate_ferredoxin_oxidoreductase_and_related_2_oxoacid_ferredoxin_oxidoreductases_beta_subunit	UniRef90_D6CWW1	Bacteroides caccae	221	1.07857	6.51589	6.04126
Pyruvate_ferredoxin_oxidoreductase_and_related_2_oxoacid_ferredoxin_oxidoreductases_beta_subunit	UniRef90_D6CWW1	Bacteroides caccae	589	1.66512	8.31707	4.99488
Ribose_5_phosphate_isomerase	UniRef90_D6CWX6	Bacteroides caccae	221	1.31426	8.13918	6.19299
Aldose_1_epimerase	UniRef90_D6CWZ4	Bacteroides caccae	221	1.44426	5.02065	3.47629
Di_and_tricarboxylate_transporters	UniRef90_D6CX39	Bacteroides caccae	221	1.27155	2.6697	2.09957
Di_and_tricarboxylate_transporters	UniRef90_D6CX39	Bacteroides caccae	589	1.57232	3.82073	2.43
Outer_membrane_transport_energization_protein_TonB_TC_2_C_1_1_1_	UniRef90_D6CX70	Bacteroides caccae	221	0.551077	38.9113	70.6097
Outer_membrane_transport_energization_protein_TonB_TC_2_C_1_1_1_	UniRef90_D6CX70	Bacteroides caccae	589	0.882203	21.8927	24.8159
Transcription_elongation_factor_GreA	UniRef90_D6CX85	Bacteroides caccae	221	1.48902	4.78833	3.21576
Rubredoxin	UniRef90_D6CXA0	Bacteroides caccae	221	1.19637	96.8067	80.9167
Thiamine_monophosphate_kinase	UniRef90_D6CXH3	Bacteroides caccae	221	1.47754	3.05107	2.06496
Thiamine_monophosphate_kinase	UniRef90_D6CXH3	Bacteroides caccae	589	0.431889	4.04146	9.35765
Methionine_aminopeptidase	UniRef90_D6CXM8	Bacteroides caccae	221	1.1357	6.95116	6.12059
Methionine_aminopeptidase	UniRef90_D6CXM8	Bacteroides caccae	589	4.46532	18.5597	4.15642
Ribosomal_subunit_interface_protein	UniRef90_D6CXR3	Bacteroides caccae	221	1.29691	4.3969	3.39029
Pyruvate_2_oxoglutarate_dehydrogenase_complex_dihydrolipoamide_dehydrogenase_E3_component_and_related_enzymes	UniRef90_D6CXS6	Bacteroides caccae	221	1.02917	4.83866	4.7015
C_terminal_processing_peptidase_3_Serine_peptidase_MEROPS_family_S41A	UniRef90_D6CXV5	Bacteroides caccae	221	0.950564	2.11548	2.2255
Transcriptional_regulator	UniRef90_D6CXX0	Bacteroides caccae	221	1.13026	2.5707	2.27442
Transcriptional_regulator	UniRef90_D6CXX0	Bacteroides caccae	589	1.56766	3.69315	2.35584
Bacterial_nucleoid_protein_Hbs	UniRef90_D6CY26	Bacteroides caccae	221	4.89482	30.5411	6.23947
Predicted_O_methyltransferase	UniRef90_D6CY52	Bacteroides caccae	221	0.956042	3.95388	4.13568
Predicted_O_methyltransferase	UniRef90_D6CY52	Bacteroides caccae	589	0.771016	4.14768	5.3795
Quinolinate_synthase_A	UniRef90_D6CYT2	Bacteroides caccae	221	0.648815	2.58079	3.9777
Dehydrogenases_with_different_specificities_Related_to_short_chain_alcohol_dehydrogenases_	UniRef90_D6CZ30	Bacteroides caccae	221	1.10591	27.9647	25.2865
Dehydrogenases_with_different_specificities_Related_to_short_chain_alcohol_dehydrogenases_	UniRef90_D6CZ30	Bacteroides caccae	589	5.57455	19.7681	3.54614
Deoxyribose_phosphate_aldolase	UniRef90_D6CZ57	Bacteroides caccae	221	0.961732	4.69335	4.8801
Predicted_sugar_phosphate_isomerase_involved_in_capsule_formation	UniRef90_D6CZJ2	Bacteroides caccae	221	0.692118	3.4482	4.98209
Efflux_transporter_outer_membrane_factor_OMF_lipoprotein_NodT_family	UniRef90_D6CZQ9	Bacteroides caccae	221	0.718963	4.94675	6.88039
RND_family_efflux_transporter_MFP_subunit	UniRef90_D6CZR1	Bacteroides caccae	221	1.07087	3.0886	2.8842
GH3_auxin_responsive_promoter	UniRef90_D6CZU5	Bacteroides caccae	221	0.698544	2.97247	4.25524
ADP_heptose_LPS_heptosyltransferase	UniRef90_D6CZV2	Bacteroides caccae	221	1.43269	3.72873	2.60261
Predicted_oxidoreductase_related_to_nitroreductase	UniRef90_D6CZY7	Bacteroides caccae	221	1.57612	88.636	56.2368
RNA_polymerase_sigma_factor_sigma_70_family	UniRef90_D6D006	Bacteroides caccae	221	1.7319	22.8827	13.2125
Cell_division_protein_FtsA	UniRef90_D6D045	Bacteroides caccae	221	0.861653	2.71323	3.14886
Cell_division_protein_FtsA	UniRef90_D6D045	Bacteroides caccae	589	1.24089	2.78261	2.24244
Predicted_membrane_protein	UniRef90_D6D0B9	Bacteroides caccae	221	0.995919	2.48193	2.4921
Uncharacterized_conserved_protein	UniRef90_D6D0P3	Bacteroides caccae	221	0.716876	3.83549	5.35029
Predicted_metal_sulfur_cluster_biosynthetic_enzyme	UniRef90_D6D0Q2	Bacteroides caccae	221	1.82305	6.74636	3.70059
2_C_methyl_D_erythritol_2_4_cyclodiphosphate_synthase	UniRef90_D6D0R8	Bacteroides caccae	221	0.932282	2.46726	2.64648
Multidrug_resistance_efflux_pump	UniRef90_D6D0T4	Bacteroides caccae	221	0.754508	6.00092	7.95341
Biopolymer_transport_protein	UniRef90_D6D0U7	Bacteroides caccae	221	0.353895	2.69839	7.62483
Biopolymer_transport_protein	UniRef90_D6D0U7	Bacteroides caccae	589	1.63998	7.10647	4.33326
DJ_1_family_protein	UniRef90_D6D0U9	Bacteroides caccae	221	2.00994	5.69494	2.83339
Exonuclease_RecJ	UniRef90_D6D0W4	Bacteroides caccae	221	1.19504	3.46359	2.89829
Translation_factor_SUA5	UniRef90_D6D0X5	Bacteroides caccae	221	1.04019	2.19243	2.10772
Exopolyphosphatase_related_proteins	UniRef90_D6D0Y0	Bacteroides caccae	221	0.52141	3.36736	6.45819
Ribosomal_silencing_factor_RsfS	UniRef90_D6D139	Bacteroides caccae	221	0.469097	5.12526	10.9258
ABC_type_multidrug_transport_system_ATPase_component	UniRef90_D6D149	Bacteroides caccae	221	1.13192	3.47106	3.06652
NADH_dehydrogenase_subunit_J	UniRef90_D6D161	Bacteroides caccae	589	1.58517	7.26294	4.5818
Sec_independent_protein_translocase_protein_TatA	UniRef90_D6D190	Bacteroides caccae	589	1.47596	3.81166	2.58249
Phosphotransferase_system_galactitol_specific_IIC_component	UniRef90_D6D195	Bacteroides caccae	221	0.990119	5.94138	6.00068
Acyl_acyl_carrier_protein_UDP_N_acetylglucosam_ine_O_acyltransferase	UniRef90_D6D1K7	Bacteroides caccae	221	0.72782	2.18232	2.99844
Uncharacterized_conserved_protein	UniRef90_D6D1L5	Bacteroides caccae	221	0.964772	3.44014	3.56575
C_terminal_processing_peptidase_3_Serine_peptidase_MEROPS_family_S41A	UniRef90_D6D1P3	Bacteroides caccae	221	0.827316	3.60447	4.35683
Seryl_tRNA_synthetase	UniRef90_D6D1W7	Bacteroides caccae	221	1.0621	6.18268	5.82121
Sphingosine_kinase_and_enzymes_related_to_eukaryotic_diacylglycerol_kinase	UniRef90_D6D1X7	Bacteroides caccae	221	1.04434	2.53598	2.42831
SAM_dependent_methyltransferase	UniRef90_D6D1Y6	Bacteroides caccae	221	1.52656	3.7814	2.47708
Thioredoxin_reductase	UniRef90_D6D1Z2	Bacteroides caccae	221	1.69102	10.7279	6.34401
MazG_family_protein	UniRef90_D6D217	Bacteroides caccae	221	1.14573	3.8648	3.37324
Type_I_phosphodiesterase_nucleotide_pyrophosphatase	UniRef90_D6D237	Bacteroides caccae	221	1.30042	6.0211	4.63012
Type_I_phosphodiesterase_nucleotide_pyrophosphatase	UniRef90_D6D237	Bacteroides caccae	589	1.89866	4.21517	2.22007
DNA_polymerase_IV	UniRef90_D6D270	Bacteroides caccae	221	0.840187	3.00738	3.57942
Cell_division_protein_ZapA	UniRef90_D6D277	Bacteroides caccae	221	0.698217	2.372	3.39722
Fe_S_oxidoreductase	UniRef90_D6D298	Bacteroides caccae	221	0.933645	26.342	28.2142
Fe_S_oxidoreductase	UniRef90_D6D298	Bacteroides caccae	589	1.27515	5.87922	4.6106
Uncharacterized_conserved_protein_containing_a_ferredoxin_like_domain	UniRef90_D6D299	Bacteroides caccae	221	0.762228	19.4701	25.5437
Uncharacterized_conserved_protein_containing_a_ferredoxin_like_domain	UniRef90_D6D299	Bacteroides caccae	589	0.645709	3.02042	4.67769
Histone_H1_like_protein_Hc1	UniRef90_D6D2B8	Bacteroides caccae	221	0.225524	3.61101	16.0117
Acyl_dehydratase	UniRef90_D6D2E1	Bacteroides caccae	221	0.779823	2.27937	2.92293
Acyl_dehydratase	UniRef90_D6D2E1	Bacteroides caccae	589	3.27096	7.30505	2.2333
Amidophosphoribosyltransferase	UniRef90_D6D2K6	Bacteroides caccae	589	1.75913	4.78046	2.71751
Protein_translocase_subunit_yajC	UniRef90_D6D2L5	Bacteroides caccae	221	1.12273	5.77178	5.14085
Probable_endonuclease_4	UniRef90_D6D2R5	Bacteroides caccae	221	0.745421	4.70763	6.3154
Probable_endonuclease_4	UniRef90_D6D2R5	Bacteroides caccae	589	0.844967	2.1345	2.52614
Nucleoside_diphosphate_sugar_epimerases	UniRef90_D6D2V1	Bacteroides caccae	221	0.943398	2.59841	2.75431
L_serine_ammonia_lyase	UniRef90_D6D2V6	Bacteroides caccae	221	1.95505	7.3508	3.75991
Uncharacterized_domain_1	UniRef90_D6D3D5	Bacteroides caccae	221	0.62582	12.6615	20.2319
RNA_polymerase_sigma_factor_sigma_70_family	UniRef90_D6D3F2	Bacteroides caccae	221	2.25949	11.6997	5.17802
Nitroreductase	UniRef90_D6D3U1	Bacteroides caccae	221	0.57487	4.14961	7.21835
Uridine_kinase	UniRef90_D6D3U5	Bacteroides caccae	221	1.34524	4.89003	3.63505
Thiol_disulfide_interchange_protein	UniRef90_D6D3U7	Bacteroides caccae	221	1.14796	5.98036	5.20957
Fe2_Zn2_uptake_regulation_proteins	UniRef90_D6D3X4	Bacteroides caccae	221	1.13722	5.47153	4.81131
Rubrerythrin	UniRef90_D6D3X5	Bacteroides caccae	221	1.64243	40.6528	24.7516
Thioredoxin	UniRef90_D6D3X8	Bacteroides caccae	221	0.804187	15.1501	18.839
1_acyl_sn_glycerol_3_phosphate_acyltransferase	UniRef90_D6D401	Bacteroides caccae	221	1.33274	8.71684	6.54053
Uncharacterized_membrane_associated_protein	UniRef90_D6D441	Bacteroides caccae	221	1.03029	3.1358	3.04362
Probable_thiol_peroxidase	UniRef90_D6D442	Bacteroides caccae	221	1.20817	52.9701	43.8434
Probable_thiol_peroxidase	UniRef90_D6D442	Bacteroides caccae	589	8.30183	17.4501	2.10195
Dihydroorotate_dehydrogenase	UniRef90_D6D446	Bacteroides caccae	221	0.677356	13.3397	19.6938
DNA_polymerase_III_subunit_beta	UniRef90_D6D476	Bacteroides caccae	221	1.3307	13.8119	10.3794
Aspartokinase	UniRef90_D6D486	Bacteroides caccae	221	0.651151	3.56661	5.47739
Predicted_ATPase_involved_in_cell_division	UniRef90_D6D487	Bacteroides caccae	221	0.752313	2.50364	3.32793
Archaeal_vacuolar_type_H_ATPase_subunit_E	UniRef90_D6D4B8	Bacteroides caccae	221	0.610188	2.29525	3.76154
V_type_ATP_synthase_alpha_chain	UniRef90_D6D4C0	Bacteroides caccae	221	1.57487	4.75979	3.02235
V_type_ATP_synthase_alpha_chain	UniRef90_D6D4C0	Bacteroides caccae	589	3.05681	6.13174	2.00593
Transcriptional_regulator	UniRef90_D6D4F5	Bacteroides caccae	221	1.19398	2.66865	2.23509
SusD_family	UniRef90_D6D4S5	Bacteroides caccae	221	1.04307	18.7797	18.0042
SusD_family	UniRef90_D6D4S5	Bacteroides caccae	589	0.45292	2.4559	5.42237
Predicted_permease	UniRef90_D6D4W3	Bacteroides caccae	221	0.459179	3.6756	8.00473
Myo_inositol_1_phosphate_synthase	UniRef90_D6D518	Bacteroides caccae	221	1.96175	38.5091	19.63
Muramidase_Flagellum_specific_	UniRef90_D6D529	Bacteroides caccae	221	0.918163	2.01876	2.1987
Phosphomannomutase	UniRef90_D6D541	Bacteroides caccae	221	1.19068	12.1651	10.2169
Predicted_Zn_dependent_hydrolases_of_the_beta_lactamase_fold	UniRef90_D6D554	Bacteroides caccae	221	1.4435	4.64405	3.21722
Porin_subfamily	UniRef90_D6D559	Bacteroides caccae	221	0.650473	13.5022	20.7575
Fructose_bisphosphate_aldolase	UniRef90_D6D5B6	Bacteroides caccae	221	0.810087	53.8257	66.4443
Outer_membrane_assembly_lipoprotein_YfiO	UniRef90_D6D5D4	Bacteroides caccae	221	0.683398	3.73814	5.46993
RNA_polymerase_Rpb6	UniRef90_D6D5D5	Bacteroides caccae	221	0.656861	6.47153	9.85221
Conserved_protein_domain_typically_associated_with_flavoprotein_oxygenases_DIM6_NTAB_family	UniRef90_D6D5E6	Bacteroides caccae	221	1.01295	6.49775	6.41468
Transcription_antitermination_protein_nusG	UniRef90_D6D5F1	Bacteroides caccae	221	0.84095	6.55156	7.79068
Electron_transport_complex_RnfABCDGE_type_B_subunit	UniRef90_D6D5H4	Bacteroides caccae	221	0.985251	5.45152	5.53313
Electron_transport_complex_subunit_C	UniRef90_D6D5H5	Bacteroides caccae	221	1.09344	5.48436	5.01567
Mn2_and_Fe2_transporters_of_the_NRAMP_family	UniRef90_D6D5I7	Bacteroides caccae	221	1.25957	4.42565	3.51362
Thiamine_monophosphate_synthase	UniRef90_D6D5K2	Bacteroides caccae	221	1.20625	2.80271	2.32349
Predicted_membrane_protein	UniRef90_D6D5Q7	Bacteroides caccae	589	0.670889	2.16163	3.22204
Conserved_protein_domain_typically_associated_with_flavoprotein_oxygenases_DIM6_NTAB_family	UniRef90_D6D5S3	Bacteroides caccae	221	1.0145	4.28464	4.22339
Conserved_protein_domain_typically_associated_with_flavoprotein_oxygenases_DIM6_NTAB_family	UniRef90_D6D5S3	Bacteroides caccae	589	0.310768	2.83068	9.10867
Arabinose_efflux_permease	UniRef90_D6D621	Bacteroides caccae	589	1.43716	3.75599	2.61348
RND_family_efflux_transporter_MFP_subunit	UniRef90_D6D647	Bacteroides caccae	221	1.89763	6.35202	3.34735
Carbon_starvation_protein_predicted_membrane_protein	UniRef90_D6D670	Bacteroides caccae	221	1.10238	2.25636	2.04681
RNA_binding_proteins_RRM_domain_	UniRef90_D6D678	Bacteroides caccae	221	2.94294	116.121	39.4577
Parvulin_like_peptidyl_prolyl_isomerase	UniRef90_D6D687	Bacteroides caccae	221	1.28074	4.52271	3.53131
Outer_membrane_protein	UniRef90_D6D6C8	Bacteroides caccae	221	1.54246	3.75043	2.43147
Transcriptional_regulator	UniRef90_D6D6F1	Bacteroides caccae	221	0.767631	2.23352	2.90963
Lactaldehyde_reductase	UniRef90_D6D6G4	Bacteroides caccae	221	0.859631	2.1657	2.51934
3_oxoacyl_acyl_carrier_protein_reductase	UniRef90_D6D6H8	Bacteroides caccae	221	1.28865	10.7388	8.3334
Response_regulator_containing_CheY_like_receiver_AAA_type_ATPase_and_DNA_binding_domains	UniRef90_D6D6J4	Bacteroides caccae	221	0.586671	2.02805	3.45688
Uncharacterized_homolog_of_PSP1	UniRef90_D6D6L2	Bacteroides caccae	221	1.06464	2.20245	2.06873
Methylenetetrahydrofolate_reductase	UniRef90_D6D6L4	Bacteroides caccae	221	0.809778	4.30387	5.31487
Outer_membrane_protein	UniRef90_D6D6P6	Bacteroides caccae	221	0.94865	3.3393	3.52005
ABC_type_multidrug_transport_system_ATPase_component	UniRef90_D6D6Q1	Bacteroides caccae	221	0.971157	2.10659	2.16916
MoxR_like_ATPases	UniRef90_D6D6R4	Bacteroides caccae	221	0.865076	12.0723	13.9552
MoxR_like_ATPases	UniRef90_D6D6R4	Bacteroides caccae	589	4.99933	10.2123	2.04273
Zn_ribbon_protein_possibly_nucleic_acid_binding	UniRef90_D6D6T7	Bacteroides caccae	221	0.664946	5.44607	8.19024
RNA_polymerase_sigma_factor_sigma_70_family	UniRef90_D6D6T9	Bacteroides caccae	221	1.87241	31.7169	16.9391
Uncharacterized_protein_containing_a_ferredoxin_domain	UniRef90_D6D6V0	Bacteroides caccae	221	0.817956	2.63932	3.22673
Queuine_tRNA_ribosyltransferase	UniRef90_D6D6Y4	Bacteroides caccae	221	1.32208	7.97338	6.03092
Queuine_tRNA_ribosyltransferase	UniRef90_D6D6Y4	Bacteroides caccae	589	1.79958	5.61453	3.11991
Predicted_permeases	UniRef90_D6D6Y5	Bacteroides caccae	221	0.517754	3.23455	6.24726
Aspartate_tyrosine_aromatic_aminotransferase	UniRef90_D6D7A4	Bacteroides caccae	221	1.08903	2.5898	2.37807
Aspartate_tyrosine_aromatic_aminotransferase	UniRef90_D6D7A4	Bacteroides caccae	589	1.26595	3.00768	2.37582
NADH_ubiquinone_oxidoreductase_Na_translocating_E_subunit	UniRef90_D6D7D3	Bacteroides caccae	221	1.16073	6.78507	5.84552
NADH_ubiquinone_oxidoreductase_Na_translocating_E_subunit	UniRef90_D6D7D3	Bacteroides caccae	589	5.63548	13.0131	2.30913
NADH_ubiquinone_oxidoreductase_Na_translocating_B_subunit	UniRef90_D6D7D5	Bacteroides caccae	221	1.28171	6.71124	5.23617
NADH_ubiquinone_oxidoreductase_Na_translocating_B_subunit	UniRef90_D6D7D5	Bacteroides caccae	589	2.88249	11.7235	4.06716
Outer_membrane_protein_and_related_peptidoglycan_associated_Lipo_proteins	UniRef90_D6D7G9	Bacteroides caccae	221	1.50464	25.1846	16.738
Outer_membrane_protein_and_related_peptidoglycan_associated_Lipo_proteins	UniRef90_D6D7G9	Bacteroides caccae	589	6.51391	13.4868	2.07046
UDP_N_acetylglucosamine_2_epimerase	UniRef90_D6D7H5	Bacteroides caccae	221	0.73782	4.60174	6.23695
Lactate_dehydrogenase_and_related_dehydrogenases	UniRef90_D6D7H8	Bacteroides caccae	221	1.43676	5.45824	3.79898
Cyclic_nucleotide_binding_domain	UniRef90_D6D7T2	Bacteroides caccae	221	1.34495	3.27849	2.43763
Activator_of_Hsp90_ATPase_homolog_1_like_protein	UniRef90_D6D7Z3	Bacteroides caccae	221	1.22442	2.75197	2.24758
Aspartate_tyrosine_aromatic_aminotransferase	UniRef90_D6D7Z6	Bacteroides caccae	221	1.0346	5.10765	4.93686
Aspartate_tyrosine_aromatic_aminotransferase	UniRef90_D6D7Z6	Bacteroides caccae	589	2.43832	5.84651	2.39776
Predicted_permease_DMT_superfamily	UniRef90_D6D867	Bacteroides caccae	221	0.701993	5.56043	7.92092
Thioredoxin	UniRef90_D6D889	Bacteroides caccae	221	1.30735	13.6534	10.4436
Uncharacterized_membrane_protein	UniRef90_D6D892	Bacteroides caccae	221	0.964348	2.4076	2.49661
ABC_type_Mn2_Zn2_transport_systems_permease_components	UniRef90_D6D899	Bacteroides caccae	221	1.01179	3.30614	3.26762
ABC_type_Mn2_Zn2_transport_systems_permease_components	UniRef90_D6D899	Bacteroides caccae	589	0.67314	2.12708	3.15993
Transcriptional_regulator_MarR_family	UniRef90_D6D8C6	Bacteroides caccae	589	0.73798	3.16441	4.28794
Acetylornithine_deacetylase_Succinyl_diaminopimelate_desuccinylase_and_related_deacylases	UniRef90_D6D8L5	Bacteroides caccae	221	0.94018	7.17682	7.63345
Acetylornithine_deacetylase_Succinyl_diaminopimelate_desuccinylase_and_related_deacylases	UniRef90_D6D8L5	Bacteroides caccae	589	1.14971	2.39644	2.08439
Ketol_acid_reductoisomerase	UniRef90_D6D8M6	Bacteroides caccae	221	1.60271	16.9075	10.5493
Ketol_acid_reductoisomerase	UniRef90_D6D8M6	Bacteroides caccae	589	3.57787	16.3091	4.55832
Cysteine_peptidase	UniRef90_D7J1A1	Bacteroides caccae	221	0.58554	3.94456	6.73662
Possible_uroporphyrinogen_III_synthase	UniRef90_E1WJV3	Bacteroides caccae	221	0.564159	8.54025	15.138
NADH_quinone_oxidoreductase_subunit_K	UniRef90_E1WLQ3	Bacteroides caccae	221	0.431574	3.65061	8.45881
NADH_quinone_oxidoreductase_subunit_K	UniRef90_E1WLQ3	Bacteroides caccae	589	1.03317	7.76405	7.51479
50S_ribosomal_protein_L13	UniRef90_E1WND4	Bacteroides caccae	221	0.636595	6.9496	10.9168
Fumarate_reductase_iron_sulfur_protein	UniRef90_E1WSJ6	Bacteroides caccae	221	1.29617	16.1932	12.4931
NO_NAME	UniRef90_E1WT29	Bacteroides caccae	221	1.40619	24.4763	17.4062
NO_NAME	UniRef90_E1WT29	Bacteroides caccae	589	13.4448	39.2052	2.916
NO_NAME	UniRef90_E1WTQ1	Bacteroides caccae	221	1.07922	6.44765	5.97435
Purine_nucleoside_phosphorylase	UniRef90_E1WUL6	Bacteroides caccae	221	0.8464	3.37798	3.991
Purine_nucleoside_phosphorylase	UniRef90_E1WUL6	Bacteroides caccae	589	1.34178	3.46725	2.58406
NO_NAME	UniRef90_E1WUQ6	Bacteroides caccae	221	1.24184	3.4085	2.74472
NO_NAME	UniRef90_E1WUQ6	Bacteroides caccae	589	2.19464	11.0903	5.05337
NO_NAME	UniRef90_E1WUQ7	Bacteroides caccae	589	3.41296	9.17152	2.68726
NO_NAME	UniRef90_E1WUQ9	Bacteroides caccae	589	1.18013	4.01336	3.40076
NO_NAME	UniRef90_E1WUX0	Bacteroides caccae	221	0.939962	3.86521	4.11209
GDP_mannose_4_6_dehydratase	UniRef90_E1WUX2	Bacteroides caccae	221	0.536978	2.02295	3.76728
GDP_mannose_4_6_dehydratase	UniRef90_E1WUX2	Bacteroides caccae	589	1.19811	12.4038	10.3529
Site_specific_recombinase_phage_integrase_family	UniRef90_E4MEM1	Bacteroides caccae	221	1.36621	3.80548	2.78544
Site_specific_recombinase_phage_integrase_family	UniRef90_E4MEM1	Bacteroides caccae	589	1.7015	4.3295	2.54451
NO_NAME	UniRef90_E4MEP5	Bacteroides caccae	221	1.04002	2.96876	2.85452
NO_NAME	UniRef90_E5CHD5	Bacteroides caccae	221	1.15756	13.0609	11.2831
H_transporting_two_sector_ATPase_alpha_beta_subunit_central_region	UniRef90_E6SQQ3	Bacteroides caccae	221	0.765796	3.8248	4.99454
H_transporting_two_sector_ATPase_alpha_beta_subunit_central_region	UniRef90_E6SQQ3	Bacteroides caccae	589	2.85877	6.27234	2.19407
30S_ribosomal_protein_S21	UniRef90_E6SRA5	Bacteroides caccae	221	1.09522	2.56783	2.34459
NO_NAME	UniRef90_F3PNI3	Bacteroides caccae	221	0.998372	5.55629	5.56535
Chaperone_protein_DnaK	UniRef90_F3ZUD7	Bacteroides caccae	221	1.3985	305.248	218.269
Chaperone_protein_DnaK	UniRef90_F3ZUD7	Bacteroides caccae	589	40.1787	142.703	3.55171
Naphthoate_synthase	UniRef90_F4KKE5	Bacteroides caccae	221	1.68657	3.77265	2.23687
Naphthoate_synthase	UniRef90_F4KKE5	Bacteroides caccae	589	1.11962	4.85894	4.33982
Protein_translocase_subunit_SecE	UniRef90_F7LIF8	Bacteroides caccae	221	0.702798	19.5243	27.7808
NO_NAME	UniRef90_F7M6T4	Bacteroides caccae	589	0.552649	3.96914	7.18203
Epidermal_growth_factor_receptor_EGFR_L_domain	UniRef90_F9Z3F4	Bacteroides caccae	221	0.882738	2.15891	2.4457
Epidermal_growth_factor_receptor_EGFR_L_domain	UniRef90_F9Z3F4	Bacteroides caccae	589	2.85898	8.53908	2.98676
NO_NAME	UniRef90_F9Z5P3	Bacteroides caccae	221	1.19645	3.25181	2.71788
NO_NAME	UniRef90_G5SRE5	Bacteroides caccae	221	1.06802	2.28801	2.1423
NO_NAME	UniRef90_I8UTF6	Bacteroides caccae	589	0.770377	3.53927	4.5942
Putative_membrane_protein_insertion_efficiency_factor	UniRef90_I8UUF3	Bacteroides caccae	221	0.846422	2.67096	3.15559
NO_NAME	UniRef90_I8V441	Bacteroides caccae	221	0.960313	11.0006	11.4552
NO_NAME	UniRef90_I8V446	Bacteroides caccae	221	0.924477	4.36455	4.7211
NO_NAME	UniRef90_I8ZT96	Bacteroides caccae	221	2.04837	7.4152	3.62006
UDP_N_acetylmuramoylalanine_D_glutamate_ligase	UniRef90_I9H3P2	Bacteroides caccae	221	0.588195	2.42374	4.12064
UDP_N_acetylmuramoylalanine_D_glutamate_ligase	UniRef90_I9H3P2	Bacteroides caccae	589	0.934111	2.34998	2.51574
NO_NAME	UniRef90_I9PLV5	Bacteroides caccae	221	0.876142	12.2594	13.9925
NO_NAME	UniRef90_I9PQM1	Bacteroides caccae	221	0.739366	3.14823	4.25802
NO_NAME	UniRef90_I9PU02	Bacteroides caccae	589	0.980813	2.57229	2.62261
NO_NAME	UniRef90_I9PVG9	Bacteroides caccae	221	0.131426	6.98818	53.172
NO_NAME	UniRef90_I9PYD6	Bacteroides caccae	221	3.17329	14.6545	4.61809
NO_NAME	UniRef90_I9Q1Z2	Bacteroides caccae	221	1.03469	2.09461	2.02438
Peptidase_U32_family	UniRef90_J9BQD9	Bacteroides caccae	221	1.01766	2.04953	2.01396
Biopolymer_transport_protein	UniRef90_J9C863	Bacteroides caccae	221	1.38553	4.03575	2.91279
Tetrapyrrole_methylase_family_protein	UniRef90_J9CIK2	Bacteroides caccae	221	0.642428	15.74	24.5008
Beta_ketoacyl_acyl_carrier_protein_synthase_II	UniRef90_J9H4P8	Bacteroides caccae	221	0.863812	6.72992	7.79095
Protein_RecA	UniRef90_K9E7E4	Bacteroides caccae	221	0.941985	4.36741	4.63639
NAD_specific_glutamate_dehydrogenase	UniRef90_P94316	Bacteroides caccae	221	1.85565	35.6148	19.1927
Glutamate_dehydrogenase	UniRef90_P94598	Bacteroides caccae	221	0.613365	9.04086	14.7398
Glutamate_dehydrogenase	UniRef90_P94598	Bacteroides caccae	589	4.0901	9.64474	2.35807
Pyruvate_kinase	UniRef90_Q5L7K5	Bacteroides caccae	221	1.09153	5.73976	5.25843
Phosphoenolpyruvate_carboxykinase_ATP_	UniRef90_Q5L7N5	Bacteroides caccae	221	1.84517	71.9551	38.9964
Phosphoenolpyruvate_carboxykinase_ATP_	UniRef90_Q5L7N5	Bacteroides caccae	589	17.7082	53.4131	3.01629
Glutamate_tRNA_ligase	UniRef90_Q5L883	Bacteroides caccae	221	0.956531	4.96447	5.19007
Glutamate_tRNA_ligase	UniRef90_Q5L883	Bacteroides caccae	589	1.62706	4.48707	2.75777
Elongation_factor_Tu	UniRef90_Q5L890	Bacteroides caccae	221	3.70334	74.9896	20.2492
50S_ribosomal_protein_L11	UniRef90_Q5L893	Bacteroides caccae	221	2.49689	15.7879	6.32304
50S_ribosomal_protein_L7_L12	UniRef90_Q5L896	Bacteroides caccae	221	2.70128	42.2136	15.6272
50S_ribosomal_protein_L3	UniRef90_Q5L8A9	Bacteroides caccae	221	1.528	8.63848	5.65346
50S_ribosomal_protein_L4	UniRef90_Q5L8B0	Bacteroides caccae	221	1.09749	5.49154	5.00373
50S_ribosomal_protein_L2	UniRef90_Q5L8B2	Bacteroides caccae	221	1.72485	15.6758	9.08821
50S_ribosomal_protein_L2	UniRef90_Q5L8B2	Bacteroides caccae	589	10.5523	26.3644	2.49844
30S_ribosomal_protein_S19	UniRef90_Q5L8B3	Bacteroides caccae	221	1.78101	16.7622	9.41165
30S_ribosomal_protein_S19	UniRef90_Q5L8B3	Bacteroides caccae	589	10.6049	44.4233	4.18893
50S_ribosomal_protein_L22	UniRef90_Q5L8B4	Bacteroides caccae	221	1.04838	22.7326	21.6835
30S_ribosomal_protein_S3	UniRef90_Q5L8B5	Bacteroides caccae	221	1.20457	6.87297	5.70574
30S_ribosomal_protein_S3	UniRef90_Q5L8B5	Bacteroides caccae	589	4.41931	9.73401	2.20261
50S_ribosomal_protein_L16	UniRef90_Q5L8B6	Bacteroides caccae	221	1.11237	10.4597	9.40306
50S_ribosomal_protein_L14	UniRef90_Q5L8B9	Bacteroides caccae	221	2.79555	18.8885	6.75664
50S_ribosomal_protein_L5	UniRef90_Q5L8C1	Bacteroides caccae	221	1.30907	13.8287	10.5638
50S_ribosomal_protein_L5	UniRef90_Q5L8C1	Bacteroides caccae	589	8.92429	28.4299	3.18567
30S_ribosomal_protein_S14	UniRef90_Q5L8C2	Bacteroides caccae	221	2.03875	29.8878	14.6598
30S_ribosomal_protein_S8	UniRef90_Q5L8C3	Bacteroides caccae	221	0.529999	9.27553	17.5011
50S_ribosomal_protein_L6	UniRef90_Q5L8C4	Bacteroides caccae	221	2.20065	12.8619	5.84459
50S_ribosomal_protein_L18	UniRef90_Q5L8C5	Bacteroides caccae	221	0.783726	11.338	14.4668
50S_ribosomal_protein_L18	UniRef90_Q5L8C5	Bacteroides caccae	589	11.724	47.1221	4.01929
30S_ribosomal_protein_S5	UniRef90_Q5L8C6	Bacteroides caccae	221	1.35041	6.18871	4.58282
50S_ribosomal_protein_L30	UniRef90_Q5L8C7	Bacteroides caccae	221	2.9749	10.2	3.42867
Translation_initiation_factor_IF_1	UniRef90_Q5L8D1	Bacteroides caccae	221	0.702494	11.2231	15.9761
Translation_initiation_factor_IF_1	UniRef90_Q5L8D1	Bacteroides caccae	589	7.37979	15.1898	2.0583
30S_ribosomal_protein_S13	UniRef90_Q5L8D3	Bacteroides caccae	221	1.28342	14.3362	11.1703
30S_ribosomal_protein_S11	UniRef90_Q5L8D4	Bacteroides caccae	221	0.934571	16.3897	17.5371
30S_ribosomal_protein_S4	UniRef90_Q5L8D5	Bacteroides caccae	221	0.959937	23.4898	24.4702
30S_ribosomal_protein_S4	UniRef90_Q5L8D5	Bacteroides caccae	589	21.0721	43.1217	2.04639
DNA_directed_RNA_polymerase_subunit_alpha	UniRef90_Q5L8D6	Bacteroides caccae	221	0.689271	10.5276	15.2735
ATP_dependent_Clp_protease_ATP_binding_subunit_ClpX	UniRef90_Q5L8L7	Bacteroides caccae	221	1.11355	4.91024	4.40956
ATP_dependent_Clp_protease_ATP_binding_subunit_ClpX	UniRef90_Q5L8L7	Bacteroides caccae	589	2.64281	6.3641	2.40808
Asparagine_tRNA_ligase	UniRef90_Q5L8W2	Bacteroides caccae	221	1.58579	17.918	11.2991
Asparagine_tRNA_ligase	UniRef90_Q5L8W2	Bacteroides caccae	589	3.63893	13.2668	3.6458
30S_ribosomal_protein_S9	UniRef90_Q5L8W6	Bacteroides caccae	221	1.59773	12.8783	8.06036
30S_ribosomal_protein_S9	UniRef90_Q5L8W6	Bacteroides caccae	589	11.2247	33.4045	2.97598
30S_ribosomal_protein_S2	UniRef90_Q5L8W7	Bacteroides caccae	221	0.996958	27.4293	27.513
Malate_dehydrogenase	UniRef90_Q5L8Z8	Bacteroides caccae	221	0.885875	37.4793	42.3077
Malate_dehydrogenase	UniRef90_Q5L8Z8	Bacteroides caccae	589	7.5125	19.9666	2.65779
30S_ribosomal_protein_S18	UniRef90_Q5L9B6	Bacteroides caccae	221	1.38279	11.3262	8.19079
50S_ribosomal_protein_L9	UniRef90_Q5L9B7	Bacteroides caccae	221	1.1601	19.089	16.4545
Uracil_DNA_glycosylase_2	UniRef90_Q5L9D9	Bacteroides caccae	221	1.00016	3.36342	3.36289
Dihydroxy_acid_dehydratase	UniRef90_Q5L9I8	Bacteroides caccae	221	1.18526	5.36409	4.52567
Meso_diaminopimelate_D_dehydrogenase	UniRef90_Q5L9Q6	Bacteroides caccae	221	1.35893	51.755	38.0852
Meso_diaminopimelate_D_dehydrogenase	UniRef90_Q5L9Q6	Bacteroides caccae	589	7.35163	19.9336	2.71145
3_isopropylmalate_dehydrogenase	UniRef90_Q5LAB4	Bacteroides caccae	221	0.801747	5.5153	6.8791
3_isopropylmalate_dehydrogenase	UniRef90_Q5LAB4	Bacteroides caccae	589	1.87736	5.37256	2.86177
Adenylosuccinate_synthetase	UniRef90_Q5LAD5	Bacteroides caccae	221	1.17483	8.16224	6.9476
Adenylosuccinate_synthetase	UniRef90_Q5LAD5	Bacteroides caccae	589	7.27964	14.6028	2.00598
Histidine_tRNA_ligase	UniRef90_Q5LAE0	Bacteroides caccae	221	1.20388	4.65837	3.86948
Histidine_tRNA_ligase	UniRef90_Q5LAE0	Bacteroides caccae	589	1.07971	3.47609	3.21947
10_kDa_chaperonin	UniRef90_Q5LAF5	Bacteroides caccae	221	2.29761	117.096	50.9645
60_kDa_chaperonin	UniRef90_Q5LAF6	Bacteroides caccae	221	1.04544	345.858	330.825
60_kDa_chaperonin	UniRef90_Q5LAF6	Bacteroides caccae	589	45.6035	172.45	3.7815
Phenylalanine_tRNA_ligase_alpha_subunit	UniRef90_Q5LAS4	Bacteroides caccae	221	0.75918	5.77284	7.60405
Phenylalanine_tRNA_ligase_alpha_subunit	UniRef90_Q5LAS4	Bacteroides caccae	589	4.71692	12.319	2.61166
Bifunctional_protein_FolD	UniRef90_Q5LAX0	Bacteroides caccae	221	1.09547	4.71305	4.3023
Elongation_factor_4	UniRef90_Q5LC85	Bacteroides caccae	221	1.5485	5.4852	3.54227
Proline_tRNA_ligase	UniRef90_Q5LCF0	Bacteroides caccae	221	0.664329	4.6219	6.95724
Proline_tRNA_ligase	UniRef90_Q5LCF0	Bacteroides caccae	589	3.62301	9.29595	2.56581
50S_ribosomal_protein_L28	UniRef90_Q5LCF5	Bacteroides caccae	221	0.751654	26.7618	35.6039
50S_ribosomal_protein_L33	UniRef90_Q5LCF6	Bacteroides caccae	221	0.919982	6.45674	7.01834
Aspartate_tRNA_ligase	UniRef90_Q5LCK2	Bacteroides caccae	221	0.991147	8.88329	8.96263
Aspartate_tRNA_ligase	UniRef90_Q5LCK2	Bacteroides caccae	589	4.34088	9.42037	2.17015
Aspartate_carbamoyltransferase_regulatory_chain	UniRef90_Q5LD55	Bacteroides caccae	221	1.77898	4.42623	2.48806
Aspartate_carbamoyltransferase_regulatory_chain	UniRef90_Q5LD55	Bacteroides caccae	589	2.10865	6.83439	3.24112
Serine_hydroxymethyltransferase	UniRef90_Q5LD58	Bacteroides caccae	221	0.967813	20.2442	20.9174
Serine_hydroxymethyltransferase	UniRef90_Q5LD58	Bacteroides caccae	589	5.93855	17.0515	2.87132
Phosphoribosylglycinamide_formyltransferase_2	UniRef90_Q5LD90	Bacteroides caccae	221	1.47201	10.4192	7.07822
3_methyl_2_oxobutanoate_hydroxymethyltransferase	UniRef90_Q5LD96	Bacteroides caccae	221	0.776393	3.44643	4.43902
50S_ribosomal_protein_L20	UniRef90_Q5LEQ3	Bacteroides caccae	221	1.08116	10.0459	9.29183
Sulfate_adenylyltransferase_subunit_2	UniRef90_Q5LES4	Bacteroides caccae	221	1.01941	2.49951	2.45193
UPF0365_protein_BF1143	UniRef90_Q5LG75	Bacteroides caccae	221	1.41289	7.03155	4.97673
GTPase_Obg	UniRef90_Q5LGG9	Bacteroides caccae	221	1.40893	4.94739	3.51145
GTPase_Obg	UniRef90_Q5LGG9	Bacteroides caccae	589	1.77719	5.14154	2.89308
50S_ribosomal_protein_L21	UniRef90_Q5LGR5	Bacteroides caccae	221	1.12215	7.97662	7.10834
Aspartate_1_decarboxylase	UniRef90_Q5LGS0	Bacteroides caccae	221	3.08234	8.42194	2.73232
Aspartate_1_decarboxylase	UniRef90_Q5LGS0	Bacteroides caccae	589	4.26388	10.5019	2.463
Glucosamine_6_phosphate_deaminase	UniRef90_Q5LGU0	Bacteroides caccae	221	0.649915	7.41301	11.4061
Phosphoribosylaminoimidazole_succinocarboxamide_synthase	UniRef90_Q5LH03	Bacteroides caccae	221	0.577326	7.50964	13.0076
Peptide_chain_release_factor_1	UniRef90_Q5LH11	Bacteroides caccae	221	0.891244	2.84121	3.18792
Uridylate_kinase	UniRef90_Q5LHK5	Bacteroides caccae	589	1.766	3.92318	2.2215
Ribosome_recycling_factor	UniRef90_Q5LHL2	Bacteroides caccae	221	0.907642	8.22071	9.05722
Ribosome_recycling_factor	UniRef90_Q5LHL2	Bacteroides caccae	589	5.89574	12.901	2.18818
50S_ribosomal_protein_L19	UniRef90_Q5LHW2	Bacteroides caccae	221	1.37967	11.6008	8.40837
N_acetyl_gamma_glutamyl_phosphate_reductase	UniRef90_Q5LHZ1	Bacteroides caccae	221	0.490299	2.40004	4.89505
N_acetyl_gamma_glutamyl_phosphate_reductase	UniRef90_Q5LHZ1	Bacteroides caccae	589	1.06237	4.81721	4.53439
Orotate_phosphoribosyltransferase	UniRef90_Q5LI12	Bacteroides caccae	221	1.36471	23.3153	17.0844
Elongation_factor_P	UniRef90_Q5LI35	Bacteroides caccae	221	1.11073	3.56868	3.2129
Tyrosine_tRNA_ligase	UniRef90_Q5LJ19	Bacteroides caccae	221	1.26297	8.26249	6.54211
S_adenosylmethionine_synthase	UniRef90_Q5LJ26	Bacteroides caccae	221	1.41352	4.91471	3.47693
S_adenosylmethionine_tRNA_ribosyltransferase_isomerase	UniRef90_Q5LJ28	Bacteroides caccae	221	1.39906	3.68993	2.63744
tRNA_2_methylthio_N_6_dimethylallyladenosine_synthase	UniRef90_Q5LJ70	Bacteroides caccae	589	1.81883	3.73542	2.05374
2_oxoglutarate_synthase_subunit_KorB	UniRef90_Q64MV9	Bacteroides caccae	221	0.570254	5.0798	8.90795
50S_ribosomal_protein_L32	UniRef90_Q64NV0	Bacteroides caccae	221	2.95707	11.3877	3.851
Nucleoside_diphosphate_kinase	UniRef90_Q64P79	Bacteroides caccae	221	1.52349	8.30444	5.45092
Prephenate_dehydratase	UniRef90_Q64P94	Bacteroides caccae	221	1.44304	3.0853	2.13805
Electron_transfer_flavoprotein_alpha_subunit	UniRef90_Q64QW4	Bacteroides caccae	221	1.1693	5.94551	5.08468
Electron_transfer_flavoprotein_alpha_subunit	UniRef90_Q64QW4	Bacteroides caccae	589	5.3534	14.4847	2.7057
Electron_transfer_flavoprotein_beta_subunit	UniRef90_Q64QW5	Bacteroides caccae	221	0.843792	6.25949	7.41829
Oxaloacetate_decarboxylase_beta_chain	UniRef90_Q64S46	Bacteroides caccae	221	0.89707	2.31864	2.58468
Uncharacterized_transporter_BF2680	UniRef90_Q64SU9	Bacteroides caccae	221	0.962978	2.06718	2.14665
RNA_polymerase_ECF_type_sigma_factor	UniRef90_Q64V39	Bacteroides caccae	221	1.06394	12.1487	11.4186
Galactokinase	UniRef90_Q64VS5	Bacteroides caccae	221	1.12803	12.6753	11.2366
Propionyl_CoA_carboxylase_beta_chain	UniRef90_Q64VW7	Bacteroides caccae	221	0.480173	9.87525	20.566
NO_NAME	UniRef90_Q64WJ8	Bacteroides caccae	221	0.65713	3.45264	5.25412
NADH_dehydrogenase_I_chain_M	UniRef90_Q64Y14	Bacteroides caccae	221	1.24329	3.03095	2.43785
NADH_dehydrogenase_I_chain_M	UniRef90_Q64Y14	Bacteroides caccae	589	0.861755	5.58296	6.4786
Aminoacyl_histidine_dipeptidase	UniRef90_Q64Y95	Bacteroides caccae	221	0.995936	6.63589	6.66297
Glutamate_decarboxylase	UniRef90_Q64Z73	Bacteroides caccae	221	1.06269	64.7549	60.9346
Glutamate_decarboxylase	UniRef90_Q64Z73	Bacteroides caccae	589	0.231716	5.49629	23.7199
ABC_transporter_ATP_binding_protein	UniRef90_Q64ZR0	Bacteroides caccae	221	1.15995	11.3546	9.78889
L_aspartate_oxidase	UniRef90_Q650Q3	Bacteroides caccae	221	1.14632	5.10437	4.45283
L_aspartate_oxidase	UniRef90_Q650Q3	Bacteroides caccae	589	2.04167	5.4994	2.69357
Pyruvate_formate_lyase_activating_enzyme	UniRef90_Q89YJ4	Bacteroides caccae	221	1.36634	3.04208	2.22645
Peptidase_T	UniRef90_Q89YZ7	Bacteroides caccae	221	1.14453	2.57155	2.24682
NO_NAME	UniRef90_Q89Z21	Bacteroides caccae	221	1.25586	2.73216	2.17553
Adenylate_kinase	UniRef90_Q89ZJ0	Bacteroides caccae	221	1.4421	2.99476	2.07666
Adenylate_kinase	UniRef90_Q89ZJ0	Bacteroides caccae	589	2.95053	10.2831	3.48518
4_hydroxythreonine_4_phosphate_dehydrogenase	UniRef90_Q89ZK3	Bacteroides caccae	221	1.3328	9.56121	7.1738
Probable_dual_specificity_RNA_methyltransferase_RlmN	UniRef90_Q89ZK5	Bacteroides caccae	221	1.19479	3.08974	2.58601
Probable_dual_specificity_RNA_methyltransferase_RlmN	UniRef90_Q89ZK5	Bacteroides caccae	589	0.991798	2.27409	2.29289
Large_conductance_mechanosensitive_channel	UniRef90_Q89ZV7	Bacteroides caccae	221	1.33554	47.1732	35.3215
Demethylmenaquinone_methyltransferase	UniRef90_Q8A005	Bacteroides caccae	221	0.62532	4.5704	7.3089
Orotidine_5_phosphate_decarboxylase	UniRef90_Q8A012	Bacteroides caccae	221	0.855616	3.95644	4.62409
Orotidine_5_phosphate_decarboxylase	UniRef90_Q8A012	Bacteroides caccae	589	2.39983	5.19108	2.1631
Bifunctional_enzyme_LpxC_FabZ	UniRef90_Q8A015	Bacteroides caccae	221	1.24682	3.18737	2.55639
Lipoyl_synthase	UniRef90_Q8A029	Bacteroides caccae	221	0.686905	2.61462	3.80638
4_deoxy_L_threo_5_hexosulose_uronate_ketol_isomerase_2	UniRef90_Q8A0B5	Bacteroides caccae	221	1.71067	6.3351	3.70329
NADH_quinone_oxidoreductase_subunit_A	UniRef90_Q8A0F4	Bacteroides caccae	221	0.753746	6.85753	9.09793
NADH_quinone_oxidoreductase_subunit_B	UniRef90_Q8A0F5	Bacteroides caccae	221	1.42931	4.17378	2.92013
NADH_quinone_oxidoreductase_subunit_B	UniRef90_Q8A0F5	Bacteroides caccae	589	4.94671	11.5692	2.33877
NADH_quinone_oxidoreductase_subunit_C_D	UniRef90_Q8A0F6	Bacteroides caccae	221	0.958797	5.1599	5.38164
NADH_quinone_oxidoreductase_subunit_C_D	UniRef90_Q8A0F6	Bacteroides caccae	589	2.44833	8.4916	3.46832
NADH_quinone_oxidoreductase_subunit_H	UniRef90_Q8A0F7	Bacteroides caccae	589	1.78779	5.20113	2.90925
NADH_dehydrogenase_I_chain_I	UniRef90_Q8A0F8	Bacteroides caccae	221	0.863603	2.26424	2.62185
NADH_quinone_oxidoreductase_subunit_N	UniRef90_Q8A0G3	Bacteroides caccae	589	1.00627	4.53334	4.5051
ATPase_ParA_family	UniRef90_Q8A0L9	Bacteroides caccae	221	0.906044	2.80947	3.10082
Glutathione_peroxidase	UniRef90_Q8A0Q0	Bacteroides caccae	221	1.55083	20.5279	13.2367
Glutathione_peroxidase	UniRef90_Q8A0Q0	Bacteroides caccae	589	1.26108	6.84793	5.43021
Ribulose_phosphate_3_epimerase	UniRef90_Q8A0S5	Bacteroides caccae	221	0.699984	3.84402	5.49158
Ribulose_phosphate_3_epimerase	UniRef90_Q8A0S5	Bacteroides caccae	589	0.860975	2.2599	2.62482
Pyridoxine_5_phosphate_synthase	UniRef90_Q8A0V3	Bacteroides caccae	221	0.93718	6.20855	6.62472
Transporter_putative	UniRef90_Q8A0W8	Bacteroides caccae	221	0.723331	5.66122	7.82659
tRNA_guanine_N_7_methyltransferase	UniRef90_Q8A0X7	Bacteroides caccae	221	0.967378	2.03082	2.0993
Branched_chain_amino_acid_aminotransferase	UniRef90_Q8A0X9	Bacteroides caccae	221	2.09043	10.2487	4.90267
2_hydroxyhepta_2_4_diene_1_7_dioate_isomerase	UniRef90_Q8A0Y8	Bacteroides caccae	589	1.54079	3.17741	2.0622
Elongation_factor_Ts	UniRef90_Q8A0Z3	Bacteroides caccae	221	0.65595	13.9838	21.3185
Pseudouridine_synthase	UniRef90_Q8A0Z9	Bacteroides caccae	221	1.24362	18.4589	14.8429
Pseudouridine_synthase	UniRef90_Q8A0Z9	Bacteroides caccae	589	4.74793	12.9096	2.71899
Tryptophanyl_tRNA_synthetase	UniRef90_Q8A107	Bacteroides caccae	221	0.734285	10.9429	14.9028
Tryptophanyl_tRNA_synthetase	UniRef90_Q8A107	Bacteroides caccae	589	4.42793	14.4082	3.25394
NO_NAME	UniRef90_Q8A124	Bacteroides caccae	221	0.714047	2.49874	3.4994
ATP_dependent_Clp_protease_proteolytic_subunit	UniRef90_Q8A129	Bacteroides caccae	221	0.894919	6.6786	7.4628
ATP_dependent_Clp_protease_proteolytic_subunit	UniRef90_Q8A129	Bacteroides caccae	589	3.11591	7.06212	2.26647
FKBP_type_peptidyl_prolyl_cis_transisomerase_Trigger_factor_	UniRef90_Q8A130	Bacteroides caccae	221	1.20974	6.24632	5.16334
ABC_transporter_ATP_binding_protein	UniRef90_Q8A134	Bacteroides caccae	221	0.631354	3.57657	5.66492
GTPase_Era	UniRef90_Q8A136	Bacteroides caccae	221	0.941474	4.62996	4.91778
GTPase_Era	UniRef90_Q8A136	Bacteroides caccae	589	2.57729	6.35899	2.46732
3_oxoacyl_acyl_carrier_protein_synthase_3_protein_2	UniRef90_Q8A137	Bacteroides caccae	221	0.974445	9.16539	9.40575
3_oxoacyl_acyl_carrier_protein_synthase_3_protein_2	UniRef90_Q8A137	Bacteroides caccae	589	4.65987	11.8332	2.53938
NO_NAME	UniRef90_Q8A139	Bacteroides caccae	221	0.985639	16.6282	16.8705
Peptidyl_prolyl_cis_trans_isomerase	UniRef90_Q8A165	Bacteroides caccae	221	1.08629	3.32744	3.06313
Ribosomal_large_subunit_pseudouridine_synthase_D	UniRef90_Q8A194	Bacteroides caccae	221	1.17014	5.8625	5.0101
Acetylornithine_aminotransferase	UniRef90_Q8A1A8	Bacteroides caccae	221	1.212	2.77916	2.29303
N_acetylornithine_carbamoyltransferase	UniRef90_Q8A1E9	Bacteroides caccae	221	1.0245	3.92963	3.83564
N_acetylornithine_carbamoyltransferase	UniRef90_Q8A1E9	Bacteroides caccae	589	1.24495	6.64624	5.33855
50S_ribosomal_protein_L34	UniRef90_Q8A1F6	Bacteroides caccae	221	0.65713	7.90358	12.0274
Alkaline_phosphatase_III	UniRef90_Q8A1F8	Bacteroides caccae	221	0.65636	2.84892	4.34048
Acetate_kinase	UniRef90_Q8A1G8	Bacteroides caccae	221	1.03552	2.6432	2.55254
Phosphate_acetyltransferase	UniRef90_Q8A1G9	Bacteroides caccae	221	0.529235	4.10918	7.76438
Phosphate_acetyltransferase	UniRef90_Q8A1G9	Bacteroides caccae	589	2.91737	8.05056	2.75952
SusC_homolog	UniRef90_Q8A1T9	Bacteroides caccae	221	1.1498	17.797	15.4783
Acetylornithine_deacetylase	UniRef90_Q8A1V9	Bacteroides caccae	221	1.46105	3.22106	2.20463
Transcriptional_regulator_MraZ	UniRef90_Q8A250	Bacteroides caccae	221	0.7346	3.42354	4.66041
Transcriptional_regulator_MraZ	UniRef90_Q8A250	Bacteroides caccae	589	0.966215	5.4576	5.64844
Cell_division_protein_FtsZ	UniRef90_Q8A262	Bacteroides caccae	221	1.43846	3.35101	2.32958
Cell_division_protein_FtsZ	UniRef90_Q8A262	Bacteroides caccae	589	1.47327	2.96457	2.01224
30S_ribosomal_protein_S20	UniRef90_Q8A276	Bacteroides caccae	221	1.3057	4.44715	3.40595
2_3_bisphosphoglycerate_independent_phosphoglycerate_mutase	UniRef90_Q8A287	Bacteroides caccae	221	1.01474	7.26753	7.16193
Cysteine_tRNA_ligase	UniRef90_Q8A2F4	Bacteroides caccae	221	1.20619	3.0305	2.51245
Holliday_junction_ATP_dependent_DNA_helicase_RuvB	UniRef90_Q8A2M0	Bacteroides caccae	221	1.23077	5.98529	4.86305
4_deoxy_L_threo_5_hexosulose_uronate_ketol_isomerase_1	UniRef90_Q8A2S4	Bacteroides caccae	221	1.27788	2.58501	2.02288
Rubrerythrin	UniRef90_Q8A2X3	Bacteroides caccae	221	0.812542	29.3737	36.1504
Non_canonical_purine_NTP_pyrophosphatase	UniRef90_Q8A327	Bacteroides caccae	221	0.636493	2.19837	3.45388
2_dehydropantoate_2_reductase	UniRef90_Q8A338	Bacteroides caccae	221	1.05555	2.17174	2.05744
Carboxy_terminal_processing_protease	UniRef90_Q8A3B9	Bacteroides caccae	221	1.10337	3.18669	2.88816
Peptidyl_prolyl_cis_trans_isomerase	UniRef90_Q8A3H8	Bacteroides caccae	221	0.518234	2.29529	4.42907
NAD_dependent_protein_deacylase	UniRef90_Q8A3H9	Bacteroides caccae	221	1.03503	2.7622	2.66871
Glycoside_transferase_family_2	UniRef90_Q8A3K7	Bacteroides caccae	589	0.765312	2.28578	2.98673
2_oxoglutarate_synthase_subunit_korA	UniRef90_Q8A3W8	Bacteroides caccae	221	0.70243	4.7529	6.76638
2_oxoglutarate_synthase_subunit_korA	UniRef90_Q8A3W8	Bacteroides caccae	589	2.88699	7.3381	2.54178
Alkyl_hydroperoxide_reductase_C22_protein	UniRef90_Q8A3Z2	Bacteroides caccae	221	1.166	24.4795	20.9945
Alkyl_hydroperoxide_reductase_subunit_F	UniRef90_Q8A3Z3	Bacteroides caccae	221	1.84196	6.68997	3.63197
Aspartate_ammonia_lyase	UniRef90_Q8A448	Bacteroides caccae	221	1.08226	72.0133	66.5399
Tyrosine_recombinase_XerC	UniRef90_Q8A461	Bacteroides caccae	221	1.70702	16.2137	9.49828
50S_ribosomal_protein_L1	UniRef90_Q8A466	Bacteroides caccae	221	1.39605	14.1091	10.1064
50S_ribosomal_protein_L1	UniRef90_Q8A466	Bacteroides caccae	589	28.7635	75.2342	2.61562
30S_ribosomal_protein_S10	UniRef90_Q8A475	Bacteroides caccae	221	0.794538	10.9737	13.8114
30S_ribosomal_protein_S17_1	UniRef90_Q8A485	Bacteroides caccae	221	1.10202	12.2687	11.1329
50S_ribosomal_protein_L24	UniRef90_Q8A487	Bacteroides caccae	221	3.12396	16.5743	5.30554
50S_ribosomal_protein_L15	UniRef90_Q8A495	Bacteroides caccae	221	0.616513	13.5579	21.9913
50S_ribosomal_protein_L17	UniRef90_Q8A4A3	Bacteroides caccae	221	0.755816	9.21241	12.1887
NO_NAME	UniRef90_Q8A4B8	Bacteroides caccae	221	1.08012	3.00642	2.78341
Glutaminase	UniRef90_Q8A4M8	Bacteroides caccae	221	1.33709	71.615	53.5603
Glutaminase	UniRef90_Q8A4M8	Bacteroides caccae	589	1.39828	3.61194	2.58314
Uridine_kinase_Uridine_monophosphokinase_	UniRef90_Q8A4S0	Bacteroides caccae	221	0.682354	5.67383	8.31509
Xaa_Pro_aminopeptidase	UniRef90_Q8A4S5	Bacteroides caccae	221	1.79394	11.8431	6.60175
Xaa_Pro_aminopeptidase	UniRef90_Q8A4S5	Bacteroides caccae	589	2.0717	6.80991	3.28712
N5_carboxyaminoimidazole_ribonucleotide_mutase	UniRef90_Q8A4S9	Bacteroides caccae	221	0.965431	11.0722	11.4686
ROK_family_transcriptional_repressor_with_glucokinase_domain	UniRef90_Q8A4V4	Bacteroides caccae	221	0.61915	8.82386	14.2516
ROK_family_transcriptional_repressor_with_glucokinase_domain	UniRef90_Q8A4V4	Bacteroides caccae	589	5.51483	14.0348	2.54491
Putative_GMP_synthase_glutamine_hydrolyzing_2	UniRef90_Q8A525	Bacteroides caccae	221	1.27348	3.61775	2.84084
Riboflavin_biosynthesis_protein_RibBA	UniRef90_Q8A528	Bacteroides caccae	221	0.624755	3.95112	6.32426
Riboflavin_biosynthesis_protein_RibBA	UniRef90_Q8A528	Bacteroides caccae	589	0.86752	3.72107	4.28933
Ferredoxin	UniRef90_Q8A530	Bacteroides caccae	221	2.62852	32.453	12.3465
Homoserine_O_succinyltransferase	UniRef90_Q8A531	Bacteroides caccae	221	1.02927	2.53409	2.46202
Homoserine_O_succinyltransferase	UniRef90_Q8A531	Bacteroides caccae	589	1.09504	3.53396	3.22726
Integral_membrane_protein_MarC_family_	UniRef90_Q8A5G9	Bacteroides caccae	221	1.03598	2.75356	2.65792
Putative_ribosome_biogenesis_GTPase_RsgA_2	UniRef90_Q8A5I9	Bacteroides caccae	221	1.07928	2.19925	2.0377
tRNA_specific_adenosine_deaminase	UniRef90_Q8A5K5	Bacteroides caccae	221	0.638414	2.71102	4.24649
Phosphatidylserine_decarboxylase_proenzyme	UniRef90_Q8A5K8	Bacteroides caccae	221	0.870418	2.93393	3.37071
30S_ribosomal_protein_S6	UniRef90_Q8A5S5	Bacteroides caccae	221	0.744729	6.21015	8.3388
Chromosomal_replication_initiator_protein_DnaA	UniRef90_Q8A5U5	Bacteroides caccae	221	0.657492	3.43192	5.21971
Glucose_6_phosphate_isomerase	UniRef90_Q8A5W2	Bacteroides caccae	221	0.91608	17.6002	19.2125
Lysine_tRNA_ligase	UniRef90_Q8A5W4	Bacteroides caccae	221	0.780982	4.75978	6.09461
Uncharacterized_transporter_BT_2092	UniRef90_Q8A5Z4	Bacteroides caccae	221	1.37358	3.54194	2.57862
Uncharacterized_transporter_BT_2092	UniRef90_Q8A5Z4	Bacteroides caccae	589	3.08414	7.85925	2.54828
Choloylglycine_hydrolase	UniRef90_Q8A600	Bacteroides caccae	221	1.16907	65.0152	55.6129
UPF0597_protein_BT_2080	UniRef90_Q8A606	Bacteroides caccae	221	0.895749	3.77156	4.21051
Acyl_ACP_thioesterase	UniRef90_Q8A611	Bacteroides caccae	221	1.33072	5.68027	4.26855
ATP_dependent_6_phosphofructokinase_2	UniRef90_Q8A624	Bacteroides caccae	221	1.1735	13.045	11.1164
ATP_dependent_6_phosphofructokinase_2	UniRef90_Q8A624	Bacteroides caccae	589	3.22268	16.0247	4.97249
NO_NAME	UniRef90_Q8A679	Bacteroides caccae	221	1.11469	5.27395	4.7313
UDP_N_acetylglucosamine_1_carboxyvinyltransferase	UniRef90_Q8A681	Bacteroides caccae	221	0.93194	2.13042	2.286
UDP_N_acetylglucosamine_1_carboxyvinyltransferase	UniRef90_Q8A681	Bacteroides caccae	589	1.17301	2.90849	2.47951
Membrane_associated_zinc_metalloprotease	UniRef90_Q8A685	Bacteroides caccae	221	1.56841	3.80282	2.42463
Propionyl_CoA_carboxylase_beta_chain	UniRef90_Q8A6G7	Bacteroides caccae	221	0.959138	6.22419	6.48936
Propionyl_CoA_carboxylase_beta_chain	UniRef90_Q8A6G7	Bacteroides caccae	589	1.47573	8.09603	5.48611
3_isopropylmalate_dehydratase_small_subunit	UniRef90_Q8A6L8	Bacteroides caccae	221	0.843532	4.51459	5.352
Cysteine_synthase	UniRef90_Q8A6M5	Bacteroides caccae	221	1.35658	3.17142	2.33781
Low_specificity_L_threonine_aldolase	UniRef90_Q8A6R1	Bacteroides caccae	221	0.903619	2.21209	2.44804
Low_specificity_L_threonine_aldolase	UniRef90_Q8A6R1	Bacteroides caccae	589	0.877626	2.34596	2.67308
NO_NAME	UniRef90_Q8A6U2	Bacteroides caccae	221	2.19757	8.34105	3.79558
50S_ribosomal_protein_L31_type_B	UniRef90_Q8A733	Bacteroides caccae	221	1.08533	28.4705	26.2322
Biotin_carboxyl_carrier_protein_BCCP_	UniRef90_Q8A737	Bacteroides caccae	221	0.776725	5.19984	6.69457
Phosphoglycerate_kinase	UniRef90_Q8A753	Bacteroides caccae	221	0.954277	20.3274	21.3013
Phosphoglycerate_kinase	UniRef90_Q8A753	Bacteroides caccae	589	11.8544	30.4428	2.56807
2_3_bisphosphoglycerate_dependent_phosphoglycerate_mutase_2	UniRef90_Q8A765	Bacteroides caccae	221	1.89973	25.4522	13.3978
Probable_transaldolase	UniRef90_Q8A767	Bacteroides caccae	221	1.10453	30.7799	27.8671
Aminoacyl_histidine_dipeptidase	UniRef90_Q8A7B0	Bacteroides caccae	221	1.48221	18.9917	12.8131
NO_NAME	UniRef90_Q8A7B1	Bacteroides caccae	221	0.263886	3.51932	13.3365
Lactoylglutathione_lyase	UniRef90_Q8A7E4	Bacteroides caccae	221	0.843337	14.6844	17.4122
Transglycosylase_associated_protein	UniRef90_Q8A7T8	Bacteroides caccae	221	1.03434	4.66155	4.50678
Mannonate_dehydratase	UniRef90_Q8A7U2	Bacteroides caccae	221	0.658692	3.55981	5.40437
NO_NAME	UniRef90_Q8A802	Bacteroides caccae	221	0.557491	7.14848	12.8226
NAD_dependent_nucleotide_diphosphate_sugar_epimerase	UniRef90_Q8A804	Bacteroides caccae	221	0.977384	6.54055	6.69189
NO_NAME	UniRef90_Q8A809	Bacteroides caccae	221	1.43558	23.0455	16.0531
NO_NAME	UniRef90_Q8A809	Bacteroides caccae	589	5.88893	15.4018	2.61539
DNA_Pol_III_Epsilon_Chain	UniRef90_Q8A811	Bacteroides caccae	221	1.14099	7.22031	6.32808
PhoH_like_protein	UniRef90_Q8A840	Bacteroides caccae	221	2.10215	31.2266	14.8546
Chaperone_protein_DnaJ	UniRef90_Q8A8C3	Bacteroides caccae	221	1.52662	72.7091	47.6274
Chaperone_protein_DnaJ	UniRef90_Q8A8C3	Bacteroides caccae	589	2.73605	22.6383	8.27407
Fructose_1_6_bisphosphatase_class_3	UniRef90_Q8A8D9	Bacteroides caccae	221	0.945053	2.42691	2.56802
Glucose_6_phosphate_1_dehydrogenase	UniRef90_Q8A8E6	Bacteroides caccae	221	0.650292	24.1341	37.1127
Glucose_6_phosphate_1_dehydrogenase	UniRef90_Q8A8E6	Bacteroides caccae	589	2.11841	4.72004	2.2281
NO_NAME	UniRef90_Q8A8F6	Bacteroides caccae	221	1.24125	13.3371	10.7449
NO_NAME	UniRef90_Q8A8F6	Bacteroides caccae	589	1.89055	5.46502	2.8907
Na_translocating_NADH_quinone_reductase_subunit	UniRef90_Q8A8K9	Bacteroides caccae	221	1.18106	2.92943	2.48034
Phosphoserine_aminotransferase	UniRef90_Q8A8L4	Bacteroides caccae	221	1.38127	16.7875	12.1537
Phosphoserine_aminotransferase	UniRef90_Q8A8L4	Bacteroides caccae	589	7.97785	16.7697	2.10203
Ribosomal_RNA_small_subunit_methyltransferase_G	UniRef90_Q8A8M2	Bacteroides caccae	221	1.07775	2.87533	2.66791
Ribosomal_RNA_small_subunit_methyltransferase_G	UniRef90_Q8A8M2	Bacteroides caccae	589	1.18062	2.87126	2.432
NO_NAME	UniRef90_Q8A962	Bacteroides caccae	221	0.941934	5.67527	6.02513
tRNA_N6_adenosine_threonylcarbamoyltransferase	UniRef90_Q8A997	Bacteroides caccae	221	0.536556	4.58623	8.54754
Ribosomal_protein_S12_methylthiotransferase_RimO	UniRef90_Q8A9A2	Bacteroides caccae	221	1.06383	2.3942	2.25053
Dihydroorotate_dehydrogenase_B_NAD_catalytic_subunit	UniRef90_Q8A9C3	Bacteroides caccae	221	0.880992	2.16407	2.4564
Dihydroorotate_dehydrogenase_B_NAD_catalytic_subunit	UniRef90_Q8A9C3	Bacteroides caccae	589	3.12693	6.37876	2.03994
Outer_membrane_efflux_protein_oprM	UniRef90_Q8A9D1	Bacteroides caccae	221	0.603976	4.72786	7.82789
Altronate_oxidoreductase	UniRef90_Q8A9J0	Bacteroides caccae	221	0.832288	9.61175	11.5486
Uronate_isomerase	UniRef90_Q8A9J2	Bacteroides caccae	221	0.74001	20.6381	27.8889
Uncharacterized_transporter_BT_0736	UniRef90_Q8A9S9	Bacteroides caccae	221	1.38006	30.2465	21.9169
ATP_synthase_subunit_alpha	UniRef90_Q8A9U7	Bacteroides caccae	221	1.17594	25.8781	22.0064
ATP_synthase_subunit_alpha	UniRef90_Q8A9U7	Bacteroides caccae	589	4.02757	10.908	2.70832
ATP_synthase_subunit_b	UniRef90_Q8A9U9	Bacteroides caccae	221	1.6779	35.1269	20.9351
ATP_synthase_subunit_b	UniRef90_Q8A9U9	Bacteroides caccae	589	6.27583	27.0304	4.30706
ATP_synthase_subunit_c	UniRef90_Q8A9V0	Bacteroides caccae	221	0.493175	4.55233	9.23066
ATP_synthase_subunit_c	UniRef90_Q8A9V0	Bacteroides caccae	589	2.65672	7.92648	2.98355
Chloramphenicol_acetyltransferase_CAT_III_	UniRef90_Q8A9W3	Bacteroides caccae	221	0.818371	3.81716	4.66435
Chloramphenicol_acetyltransferase_CAT_III_	UniRef90_Q8A9W3	Bacteroides caccae	589	1.61415	4.92242	3.04955
Hydroxylamine_reductase	UniRef90_Q8A9X8	Bacteroides caccae	221	0.920969	3.64652	3.95944
Thiazole_synthase	UniRef90_Q8AA14	Bacteroides caccae	589	0.81992	2.88129	3.51411
Phosphomethylpyrimidine_synthase	UniRef90_Q8AA15	Bacteroides caccae	589	1.02175	2.08034	2.03605
Pseudouridine_synthase	UniRef90_Q8AA23	Bacteroides caccae	221	1.08981	2.88943	2.65132
Methionine_aminopeptidase	UniRef90_Q8AA27	Bacteroides caccae	589	0.868211	3.46188	3.98738
Probable_transcriptional_regulatory_protein_BT_0627	UniRef90_Q8AA38	Bacteroides caccae	221	0.984641	15.2351	15.4728
Probable_transcriptional_regulatory_protein_BT_0627	UniRef90_Q8AA38	Bacteroides caccae	589	5.68376	19.1408	3.36762
Electron_transport_complex_subunit_E	UniRef90_Q8AA44	Bacteroides caccae	221	0.840569	3.85693	4.58847
CTP_synthase	UniRef90_Q8AA75	Bacteroides caccae	221	1.00098	2.85609	2.8533
Membrane_protein_insertase_YidC	UniRef90_Q8AA76	Bacteroides caccae	221	0.99655	3.66433	3.67702
Tryptophan_synthase_alpha_chain	UniRef90_Q8AAD8	Bacteroides caccae	589	0.546564	2.63205	4.81563
Altronate_hydrolase	UniRef90_Q8AAH9	Bacteroides caccae	221	1.16726	5.42127	4.64445
Xanthine_phosphoribosyltransferase	UniRef90_Q8AAN7	Bacteroides caccae	221	1.58206	4.94156	3.12349
50S_ribosomal_protein_L35	UniRef90_Q8AAP0	Bacteroides caccae	221	1.1982	3.89473	3.25049
Peptide_deformylase	UniRef90_Q8AAP4	Bacteroides caccae	221	1.16012	3.93241	3.38967
Possible_sulfotransferase	UniRef90_Q8AAP8	Bacteroides caccae	221	0.845585	2.13608	2.52615
Possible_sulfotransferase	UniRef90_Q8AAP8	Bacteroides caccae	589	2.10832	6.20316	2.94224
Sulfate_adenylyltransferase_subunit_1	UniRef90_Q8AAP9	Bacteroides caccae	221	0.947609	2.11518	2.23212
Sulfate_adenylyltransferase_subunit_1	UniRef90_Q8AAP9	Bacteroides caccae	589	1.22865	2.84354	2.31437
L_arabinose_isomerase	UniRef90_Q8AAW1	Bacteroides caccae	589	0.725282	4.61349	6.36096
SsrA_binding_protein	UniRef90_Q8ABD1	Bacteroides caccae	221	0.552218	5.71259	10.3448
SsrA_binding_protein	UniRef90_Q8ABD1	Bacteroides caccae	589	0.55696	2.53881	4.55833
Transcriptional_regulatory_protein_RprY	UniRef90_Q9AE24	Bacteroides caccae	221	0.709076	25.8783	36.4959
L_fucose_isomerase	UniRef90_Q9RQ13	Bacteroides caccae	221	1.10322	6.76957	6.13619
30S_ribosomal_protein_S16	UniRef90_Q9RQ15	Bacteroides caccae	221	1.23191	10.426	8.46328
30S_ribosomal_protein_S16	UniRef90_Q9RQ15	Bacteroides caccae	589	31.7819	64.8427	2.04024
Glycine_tRNA_ligase	UniRef90_R5C195	Bacteroides caccae	221	0.815146	8.52427	10.4574
Signal_recognition_particle_protein	UniRef90_R5C667	Bacteroides caccae	221	1.03575	6.52775	6.30247
NO_NAME	UniRef90_R5CBB2	Bacteroides caccae	221	1.12986	7.30392	6.46447
NO_NAME	UniRef90_R5CBB2	Bacteroides caccae	589	2.65031	11.6386	4.39142
Sigma_70_family_RNA_polymerase_sigma_factor	UniRef90_R5CBU0	Bacteroides caccae	221	1.89476	76.4742	40.3609
NO_NAME	UniRef90_R5J5L7	Bacteroides caccae	221	1.28284	3.87075	3.01732
Aspartate_semialdehyde_dehydrogenase	UniRef90_R5J6I6	Bacteroides caccae	221	0.555527	3.79458	6.83059
NO_NAME	UniRef90_R5J7X6	Bacteroides caccae	221	0.667367	2.37021	3.55158
NO_NAME	UniRef90_R5JBY8	Bacteroides caccae	221	1.4887	3.01737	2.02685
Pyruvate_2_ketoisovalerate_family_2_oxoacid_acceptor_oxidoreductase_gamma_subunit	UniRef90_R5JC86	Bacteroides caccae	221	1.11963	3.21482	2.87132
Formyltetrahydrofolate_deformylase	UniRef90_R5JDV7	Bacteroides caccae	589	0.922392	2.61561	2.83568
Fumarate_hydratase_class_I_aerobic	UniRef90_R5JRI7	Bacteroides caccae	221	1.52998	16.7493	10.9474
NO_NAME	UniRef90_R5JSR8	Bacteroides caccae	221	0.701593	4.12398	5.87802
NO_NAME	UniRef90_R5K1D1	Bacteroides caccae	221	0.657229	4.14084	6.30045
Adenylosuccinate_lyase	UniRef90_R5K610	Bacteroides caccae	221	1.44354	3.92929	2.72198
UDP_glucose_4_epimerase	UniRef90_R5M7L8	Bacteroides caccae	221	2.3676	21.0839	8.90515
Nucleoside_transporter	UniRef90_R5MR56	Bacteroides caccae	221	0.918075	3.33174	3.62905
Long_chain_fatty_acid_CoA_ligase	UniRef90_R5RAE9	Bacteroides caccae	221	1.09761	2.54546	2.31908
Recombination_factor_protein_RarA	UniRef90_R5RAW2	Bacteroides caccae	221	1.14541	3.04703	2.66021
Chorismate_synthase	UniRef90_R5RF50	Bacteroides caccae	221	0.998797	5.40025	5.40675
NO_NAME	UniRef90_R5RHW3	Bacteroides caccae	221	0.789535	23.8874	30.2551
NO_NAME	UniRef90_R5RHW3	Bacteroides caccae	589	0.308379	14.1946	46.0297
NO_NAME	UniRef90_R5RQ89	Bacteroides caccae	221	1.81037	52.099	28.778
NO_NAME	UniRef90_R5RQ89	Bacteroides caccae	589	1.20404	28.8676	23.9756
NO_NAME	UniRef90_R5S1G6	Bacteroides caccae	221	1.51411	17.439	11.5176
NO_NAME	UniRef90_R5S1G6	Bacteroides caccae	589	0.350597	8.71787	24.8658
Carbamoyl_phosphate_synthase_small_chain	UniRef90_R5S2B6	Bacteroides caccae	221	1.08602	4.97229	4.57847
Carbamoyl_phosphate_synthase_small_chain	UniRef90_R5S2B6	Bacteroides caccae	589	0.986996	3.83023	3.8807
Rne_Rng_family_ribonuclease	UniRef90_R5S4F2	Bacteroides caccae	221	0.977425	13.2582	13.5645
Rne_Rng_family_ribonuclease	UniRef90_R5S4F2	Bacteroides caccae	589	4.89581	11.2452	2.29691
OmpA_family_protein	UniRef90_R5U0Z2	Bacteroides caccae	221	0.374	125.777	336.303
OmpA_family_protein	UniRef90_R5U0Z2	Bacteroides caccae	589	4.18536	11.207	2.67767
2_amino_3_ketobutyrate_coenzyme_A_ligase	UniRef90_R5U104	Bacteroides caccae	221	1.12086	17.3166	15.4495
Metallo_beta_lactamase_domain_protein	UniRef90_R5U108	Bacteroides caccae	221	1.24628	10.0769	8.08563
Metallo_beta_lactamase_domain_protein	UniRef90_R5U108	Bacteroides caccae	589	1.25477	4.54283	3.62046
Phosphopantothenoylcysteine_decarboxylase_phosphopantothenate_cysteine_ligase	UniRef90_R5U113	Bacteroides caccae	221	1.06022	4.72068	4.45255
Phosphopantothenoylcysteine_decarboxylase_phosphopantothenate_cysteine_ligase	UniRef90_R5U113	Bacteroides caccae	589	1.47427	3.45142	2.34111
NO_NAME	UniRef90_R5U115	Bacteroides caccae	221	1.02636	5.17425	5.04134
NO_NAME	UniRef90_R5U115	Bacteroides caccae	589	2.18562	5.5734	2.55002
RNA_methyltransferase_TrmH_family_group_3	UniRef90_R5U125	Bacteroides caccae	221	1.06974	4.78301	4.47118
NO_NAME	UniRef90_R5U131	Bacteroides caccae	221	1.22019	5.50383	4.51064
Na_translocating_NADH_quinone_reductase_subunit_A	UniRef90_R5U151	Bacteroides caccae	221	0.879928	8.62545	9.80245
Na_translocating_NADH_quinone_reductase_subunit_A	UniRef90_R5U151	Bacteroides caccae	589	2.79092	7.75503	2.77867
NO_NAME	UniRef90_R5U172	Bacteroides caccae	221	1.51039	23.2201	15.3736
NO_NAME	UniRef90_R5U172	Bacteroides caccae	589	0.590383	3.26024	5.52224
NO_NAME	UniRef90_R5U187	Bacteroides caccae	221	0.90399	13.1023	14.4938
Anaerobic_ribonucleoside_triphosphate_reductase_activating_protein	UniRef90_R5U191	Bacteroides caccae	221	0.411525	2.6552	6.45211
Anaerobic_ribonucleoside_triphosphate_reductase_activating_protein	UniRef90_R5U191	Bacteroides caccae	589	1.21588	4.22666	3.47622
NO_NAME	UniRef90_R5U1F7	Bacteroides caccae	221	0.806096	22.0488	27.3526
NO_NAME	UniRef90_R5U1F9	Bacteroides caccae	221	1.12631	3.07034	2.72603
Zinc_finger_CCCH_domain_containing_protein_21	UniRef90_R5U1J4	Bacteroides caccae	221	1.82745	15.7601	8.62411
TonB_family_domain_containing_protein	UniRef90_R5U1K5	Bacteroides caccae	221	0.981096	2.15263	2.19411
NO_NAME	UniRef90_R5U1K9	Bacteroides caccae	221	1.17437	8.0736	6.87485
NO_NAME	UniRef90_R5U1S2	Bacteroides caccae	221	0.910013	4.05725	4.45846
NO_NAME	UniRef90_R5U1Y8	Bacteroides caccae	221	0.627165	5.58645	8.90746
DoxX_family_protein	UniRef90_R5U209	Bacteroides caccae	221	0.422286	3.85157	9.12075
Succinyl_CoA_ligase_ADP_forming_subunit_alpha	UniRef90_R5U216	Bacteroides caccae	221	1.00418	3.95446	3.938
NO_NAME	UniRef90_R5U288	Bacteroides caccae	221	0.711348	5.97289	8.39659
NO_NAME	UniRef90_R5U293	Bacteroides caccae	221	0.528911	11.4692	21.6845
NO_NAME	UniRef90_R5U2B1	Bacteroides caccae	589	0.227153	2.20434	9.70417
NO_NAME	UniRef90_R5U2B8	Bacteroides caccae	221	1.56213	3.57793	2.29041
NO_NAME	UniRef90_R5U2C8	Bacteroides caccae	221	0.827869	8.13184	9.82263
NO_NAME	UniRef90_R5U2G9	Bacteroides caccae	221	0.604659	21.5637	35.6625
NO_NAME	UniRef90_R5U2H0	Bacteroides caccae	589	0.310728	2.50281	8.05468
NO_NAME	UniRef90_R5U2J6	Bacteroides caccae	221	0.125628	5.92884	47.1938
NO_NAME	UniRef90_R5U2L6	Bacteroides caccae	221	1.14389	5.82762	5.09455
Copper_homeostasis_protein_CutC	UniRef90_R5U2M6	Bacteroides caccae	221	0.881933	4.81961	5.46482
Copper_homeostasis_protein_CutC	UniRef90_R5U2M6	Bacteroides caccae	589	0.692268	2.08137	3.0066
Transporter_small_conductance_mechanosensitive_ion_channel_MscS_family_protein	UniRef90_R5U2N5	Bacteroides caccae	221	0.901115	4.36438	4.84331
Endonuclease_exonuclease_phosphatase_family_protein	UniRef90_R5U2R1	Bacteroides caccae	221	1.59312	8.12302	5.09882
6_phosphogluconolactonase	UniRef90_R5U357	Bacteroides caccae	221	0.979063	27.4544	28.0416
6_phosphogluconolactonase	UniRef90_R5U357	Bacteroides caccae	589	1.10692	5.39645	4.8752
Rod_shape_determining_protein_MreD	UniRef90_R5U385	Bacteroides caccae	589	0.892779	2.17133	2.4321
NO_NAME	UniRef90_R5U3B7	Bacteroides caccae	221	1.7577	8.1905	4.65978
NO_NAME	UniRef90_R5U3E9	Bacteroides caccae	221	1.42109	2.8988	2.03985
NO_NAME	UniRef90_R5U3I2	Bacteroides caccae	221	0.777242	5.85871	7.53782
Preprotein_translocase_SecG_subunit	UniRef90_R5U3I7	Bacteroides caccae	221	1.53454	14.4116	9.39148
NO_NAME	UniRef90_R5U3J9	Bacteroides caccae	589	1.09316	2.24163	2.05059
Glucose_galactose_transporter_warning	UniRef90_R5U3M5	Bacteroides caccae	221	0.555564	2.69952	4.85907
Glucose_galactose_transporter_warning	UniRef90_R5U3M5	Bacteroides caccae	589	1.90651	6.32595	3.31809
FtsK_SpoIIIE_family_protein	UniRef90_R5U3P9	Bacteroides caccae	221	1.02088	2.11462	2.07136
NO_NAME	UniRef90_R5U3S3	Bacteroides caccae	221	1.73123	5.92397	3.42183
NO_NAME	UniRef90_R5U3Z4	Bacteroides caccae	589	0.771523	192.078	248.959
UDP_N_acetylmuramoyl_tripeptide_D_alanyl_D_alanine_ligase	UniRef90_R5U413	Bacteroides caccae	221	1.00196	3.16954	3.16333
NO_NAME	UniRef90_R5U437	Bacteroides caccae	221	1.84915	20.9913	11.3519
NO_NAME	UniRef90_R5U443	Bacteroides caccae	221	0.491059	3.84087	7.82161
NO_NAME	UniRef90_R5U452	Bacteroides caccae	221	0.881811	2.59207	2.93949
NO_NAME	UniRef90_R5U483	Bacteroides caccae	221	1.93808	9.17169	4.73237
Peptidyl_prolyl_cis_trans_isomerase	UniRef90_R5U495	Bacteroides caccae	221	0.576495	3.45642	5.99558
NO_NAME	UniRef90_R5U4B9	Bacteroides caccae	221	2.12763	5.09968	2.39689
Acetolactate_synthase_large_subunit_biosynthetic_type	UniRef90_R5U4D3	Bacteroides caccae	221	1.59646	4.7736	2.99012
PAP2_family_protein	UniRef90_R5U4P2	Bacteroides caccae	589	0.800999	2.06849	2.58238
Replicative_DNA_helicase	UniRef90_R5U4Q0	Bacteroides caccae	221	1.11379	2.91809	2.61996
Replicative_DNA_helicase	UniRef90_R5U4Q0	Bacteroides caccae	589	1.03851	2.61344	2.51654
Exodeoxyribonuclease_III_Xth_	UniRef90_R5U4Q4	Bacteroides caccae	221	0.95039	3.56445	3.75051
NO_NAME	UniRef90_R5U4Q8	Bacteroides caccae	221	0.533917	2.40093	4.49682
Oxidoreductase_aldo_keto_reductase_family_protein	UniRef90_R5U4S8	Bacteroides caccae	221	0.921157	2.03833	2.2128
NO_NAME	UniRef90_R5U4W0	Bacteroides caccae	221	1.64282	19.7664	12.032
NO_NAME	UniRef90_R5U4W6	Bacteroides caccae	221	0.410261	9.06819	22.1035
NO_NAME	UniRef90_R5U527	Bacteroides caccae	221	1.74203	27.9453	16.0418
YD_repeat_Two_copies_	UniRef90_R5U537	Bacteroides caccae	221	1.13733	16.8542	14.8191
NO_NAME	UniRef90_R5U540	Bacteroides caccae	221	0.337952	5.96622	17.654
NO_NAME	UniRef90_R5U541	Bacteroides caccae	221	0.951955	2.54078	2.66901
tRNA1_Val_adenine_37_N6_methyltransferase	UniRef90_R5U5C7	Bacteroides caccae	221	0.830903	3.04602	3.66592
Sporulation_and_cell_division_repeat_protein	UniRef90_R5U5D5	Bacteroides caccae	221	0.915261	2.25019	2.45853
NO_NAME	UniRef90_R5U5E9	Bacteroides caccae	221	0.727622	14.2777	19.6225
NO_NAME	UniRef90_R5U5E9	Bacteroides caccae	589	0.230975	2.3054	9.98118
NO_NAME	UniRef90_R5U5F0	Bacteroides caccae	221	0.920694	4.44418	4.82699
NO_NAME	UniRef90_R5U5G8	Bacteroides caccae	221	0.649356	3.03751	4.67773
NO_NAME	UniRef90_R5U5W3	Bacteroides caccae	221	2.24882	14.4094	6.40755
NO_NAME	UniRef90_R5U605	Bacteroides caccae	221	1.05322	3.14265	2.98385
NO_NAME	UniRef90_R5U605	Bacteroides caccae	589	0.755653	3.44017	4.55258
NO_NAME	UniRef90_R5U684	Bacteroides caccae	221	1.60125	49.2433	30.753
NO_NAME	UniRef90_R5U684	Bacteroides caccae	589	5.5549	35.3184	6.35807
NO_NAME	UniRef90_R5U689	Bacteroides caccae	221	0.51624	16.8398	32.6201
NO_NAME	UniRef90_R5U689	Bacteroides caccae	589	2.2806	25.0354	10.9776
NO_NAME	UniRef90_R5U6B7	Bacteroides caccae	221	1.0699	2.32837	2.17625
NO_NAME	UniRef90_R5U6F3	Bacteroides caccae	221	0.768495	40.7438	53.0177
NO_NAME	UniRef90_R5U6F3	Bacteroides caccae	589	1.75373	24.1264	13.7571
NO_NAME	UniRef90_R5U6N0	Bacteroides caccae	221	1.35316	11.1585	8.24629
Dihydrolipoyl_dehydrogenase	UniRef90_R5U6Q9	Bacteroides caccae	221	1.39197	5.97607	4.29325
Ribosomal_protein_L11_methyltransferase	UniRef90_R5U6R4	Bacteroides caccae	221	0.77379	3.77883	4.88354
NO_NAME	UniRef90_R5U6R9	Bacteroides caccae	221	1.24047	2.89863	2.33671
NO_NAME	UniRef90_R5U6U8	Bacteroides caccae	221	0.688424	4.87466	7.0809
NO_NAME	UniRef90_R5U6X1	Bacteroides caccae	221	0.934112	15.033	16.0934
NO_NAME	UniRef90_R5U6Z2	Bacteroides caccae	589	0.526935	2.96669	5.63009
Mannose_6_phosphate_isomerase_class_I	UniRef90_R5U700	Bacteroides caccae	221	1.0223	3.58404	3.50587
NO_NAME	UniRef90_R5U717	Bacteroides caccae	221	2.86482	21.1341	7.37712
ATP_synthase_gamma_chain	UniRef90_R5U7A4	Bacteroides caccae	221	1.55403	19.9142	12.8145
ATP_synthase_gamma_chain	UniRef90_R5U7A4	Bacteroides caccae	589	5.44508	12.6039	2.31474
NO_NAME	UniRef90_R5U7B5	Bacteroides caccae	221	1.46536	5.69703	3.8878
FolC_protein	UniRef90_R5U7C8	Bacteroides caccae	589	0.834308	4.01239	4.80924
NO_NAME	UniRef90_R5U7E0	Bacteroides caccae	221	2.27382	23.6423	10.3976
NO_NAME	UniRef90_R5U7E0	Bacteroides caccae	589	0.738193	2.7967	3.78858
NO_NAME	UniRef90_R5U7G3	Bacteroides caccae	221	0.583843	2.03061	3.478
CinA_like_protein	UniRef90_R5U7I3	Bacteroides caccae	221	1.2466	3.83369	3.07531
NO_NAME	UniRef90_R5U7I8	Bacteroides caccae	221	0.775867	2.99581	3.86125
NO_NAME	UniRef90_R5U7K3	Bacteroides caccae	221	1.62663	21.0566	12.9449
NO_NAME	UniRef90_R5U7K3	Bacteroides caccae	589	3.39549	9.09075	2.6773
NO_NAME	UniRef90_R5U7S8	Bacteroides caccae	221	0.925841	3.33199	3.59888
NO_NAME	UniRef90_R5U7W7	Bacteroides caccae	221	1.04834	7.63056	7.27874
NO_NAME	UniRef90_R5U7X9	Bacteroides caccae	221	0.895222	2.68529	2.99958
Monofunctional_biosynthetic_peptidoglycan_transglycosylase	UniRef90_R5U7Y4	Bacteroides caccae	221	1.46257	14.032	9.59404
NO_NAME	UniRef90_R5U801	Bacteroides caccae	221	2.04559	6.57724	3.21533
NO_NAME	UniRef90_R5U825	Bacteroides caccae	221	1.16992	2.89812	2.47719
NO_NAME	UniRef90_R5U840	Bacteroides caccae	221	0.422659	5.9988	14.193
Ribosome_maturation_factor_RimM	UniRef90_R5U850	Bacteroides caccae	221	1.04511	2.58961	2.47783
Sigma_70_region_2	UniRef90_R5U864	Bacteroides caccae	221	1.58124	5.32993	3.37072
NO_NAME	UniRef90_R5U882	Bacteroides caccae	589	1.10697	6.37961	5.76314
NO_NAME	UniRef90_R5U888	Bacteroides caccae	589	0.295193	11.118	37.6637
NO_NAME	UniRef90_R5U8B1	Bacteroides caccae	221	1.35689	3.59001	2.64575
NO_NAME	UniRef90_R5U8B4	Bacteroides caccae	221	1.03791	3.06287	2.95099
Thioredoxin	UniRef90_R5U8C4	Bacteroides caccae	221	0.707411	12.4762	17.6365
Thioredoxin	UniRef90_R5U8C4	Bacteroides caccae	589	0.36899	4.15716	11.2663
NO_NAME	UniRef90_R5U8C5	Bacteroides caccae	221	1.37254	9.03723	6.5843
NO_NAME	UniRef90_R5U8D1	Bacteroides caccae	221	0.861394	5.05095	5.8637
NO_NAME	UniRef90_R5U8D2	Bacteroides caccae	221	1.23671	6.57237	5.31438
NO_NAME	UniRef90_R5U8F3	Bacteroides caccae	221	0.826107	2.4048	2.911
NO_NAME	UniRef90_R5U8I0	Bacteroides caccae	221	0.746583	4.47733	5.9971
NO_NAME	UniRef90_R5U8I0	Bacteroides caccae	589	0.728233	2.48834	3.41696
NO_NAME	UniRef90_R5U8J4	Bacteroides caccae	221	1.12816	2.37046	2.10117
NO_NAME	UniRef90_R5U8J4	Bacteroides caccae	589	1.31194	6.70028	5.10717
Transporter_major_facilitator_family_protein	UniRef90_R5U8M5	Bacteroides caccae	221	1.13714	3.56219	3.13259
NO_NAME	UniRef90_R5U8P3	Bacteroides caccae	221	1.04009	3.18399	3.06127
NO_NAME	UniRef90_R5U8W4	Bacteroides caccae	221	5.4729	11.8971	2.17382
NO_NAME	UniRef90_R5U8X3	Bacteroides caccae	589	0.378394	2.20728	5.83328
PPK2_family_polyphosphate_nucleotide_phosphotransferase	UniRef90_R5U8X4	Bacteroides caccae	221	0.714232	6.12202	8.57147
NO_NAME	UniRef90_R5U8Z5	Bacteroides caccae	589	1.29829	4.1532	3.19899
NO_NAME	UniRef90_R5U906	Bacteroides caccae	589	0.532975	3.69139	6.92602
NO_NAME	UniRef90_R5U962	Bacteroides caccae	221	1.18283	2.62599	2.22008
NO_NAME	UniRef90_R5U962	Bacteroides caccae	589	0.295192	2.05856	6.97362
Conserved_domain_protein	UniRef90_R5U979	Bacteroides caccae	589	0.769383	2.11729	2.75193
NO_NAME	UniRef90_R5U985	Bacteroides caccae	221	1.18122	6.55665	5.55075
NO_NAME	UniRef90_R5U9C1	Bacteroides caccae	221	1.8916	6.42798	3.39817
tRNA_pseudouridine_synthase_A	UniRef90_R5U9C5	Bacteroides caccae	589	0.714747	2.18709	3.05995
NO_NAME	UniRef90_R5U9C7	Bacteroides caccae	221	0.563253	8.05232	14.2961
NO_NAME	UniRef90_R5U9F6	Bacteroides caccae	221	0.882914	4.78993	5.42514
NO_NAME	UniRef90_R5U9F6	Bacteroides caccae	589	0.295314	8.10023	27.4292
Pyridoxal_kinase	UniRef90_R5U9G2	Bacteroides caccae	221	1.19638	8.55856	7.15373
Pyridoxal_kinase	UniRef90_R5U9G2	Bacteroides caccae	589	1.22654	3.08355	2.51403
6_carboxy_5_6_7_8_tetrahydropterin_synthase	UniRef90_R5U9G9	Bacteroides caccae	221	1.03744	2.13322	2.05624
6_carboxy_5_6_7_8_tetrahydropterin_synthase	UniRef90_R5U9G9	Bacteroides caccae	589	0.81998	4.47044	5.45189
Thioredoxin	UniRef90_R5U9M4	Bacteroides caccae	221	1.04358	4.13045	3.95798
5_formyltetrahydrofolate_cyclo_ligase	UniRef90_R5U9Q8	Bacteroides caccae	589	1.36296	2.9437	2.15979
NO_NAME	UniRef90_R5U9R2	Bacteroides caccae	221	0.980988	3.9995	4.07701
NO_NAME	UniRef90_R5U9V2	Bacteroides caccae	221	0.939071	2.96442	3.15676
NO_NAME	UniRef90_R5U9V2	Bacteroides caccae	589	1.10697	3.20725	2.89733
O_succinylbenzoate_synthase	UniRef90_R5UA43	Bacteroides caccae	221	0.959868	3.51217	3.65901
O_succinylbenzoate_synthase	UniRef90_R5UA43	Bacteroides caccae	589	1.43815	3.79737	2.64045
NO_NAME	UniRef90_R5UA46	Bacteroides caccae	221	1.44673	11.2945	7.80695
NO_NAME	UniRef90_R5UA53	Bacteroides caccae	221	0.845902	3.10887	3.67522
NO_NAME	UniRef90_R5UA78	Bacteroides caccae	221	0.665819	2.62382	3.94074
NO_NAME	UniRef90_R5UA89	Bacteroides caccae	221	2.05361	10.9886	5.35089
Outer_membrane_protein	UniRef90_R5UAB6	Bacteroides caccae	221	0.469046	2.43352	5.18823
NO_NAME	UniRef90_R5UAC6	Bacteroides caccae	221	0.248662	3.80511	15.3023
NO_NAME	UniRef90_R5UAD0	Bacteroides caccae	589	2.7515	8.24381	2.99612
NO_NAME	UniRef90_R5UAG3	Bacteroides caccae	221	1.02127	5.6996	5.58087
HAD_hydrolase_family_IA	UniRef90_R5UAH0	Bacteroides caccae	221	1.43778	6.39392	4.44709
Ribosomal_RNA_small_subunit_methyltransferase_E	UniRef90_R5UAI5	Bacteroides caccae	221	0.530774	2.07725	3.91363
Transporter_major_facilitator_family_protein	UniRef90_R5UAL3	Bacteroides caccae	221	1.02941	2.25439	2.18999
NO_NAME	UniRef90_R5UAP5	Bacteroides caccae	221	2.21317	11.7301	5.30015
NO_NAME	UniRef90_R5UAQ6	Bacteroides caccae	221	0.985843	2.74633	2.78576
NO_NAME	UniRef90_R5UAR0	Bacteroides caccae	221	3.0801	24.1335	7.83531
NO_NAME	UniRef90_R5UAR0	Bacteroides caccae	589	1.29087	2.76138	2.13915
NO_NAME	UniRef90_R5UAR3	Bacteroides caccae	221	1.4025	4.9918	3.55923
NO_NAME	UniRef90_R5UAR7	Bacteroides caccae	221	0.553504	4.32711	7.81768
NO_NAME	UniRef90_R5UAT2	Bacteroides caccae	221	0.685238	2.9678	4.33106
NO_NAME	UniRef90_R5UAT6	Bacteroides caccae	221	3.43172	10.4649	3.04945
NO_NAME	UniRef90_R5UAU6	Bacteroides caccae	221	1.2586	10.506	8.34732
Sialidase	UniRef90_R5UAU9	Bacteroides caccae	221	1.00164	7.13682	7.12516
Glycosyltransferase_group_2_family_protein	UniRef90_R5UAX0	Bacteroides caccae	589	0.600067	2.00434	3.34019
NO_NAME	UniRef90_R5UBA0	Bacteroides caccae	221	0.373125	6.58695	17.6535
NO_NAME	UniRef90_R5UBJ2	Bacteroides caccae	221	1.11296	2.22701	2.00099
NO_NAME	UniRef90_R5UBK6	Bacteroides caccae	221	1.37724	6.47676	4.70271
TonB_dependent_receptor	UniRef90_R5UC02	Bacteroides caccae	589	0.727344	2.21391	3.04382
NO_NAME	UniRef90_R5UC22	Bacteroides caccae	221	0.977307	18.0876	18.5076
NO_NAME	UniRef90_R5UC60	Bacteroides caccae	221	1.32929	3.48468	2.62146
NO_NAME	UniRef90_R5UC77	Bacteroides caccae	221	0.14683	4.77207	32.5006
NO_NAME	UniRef90_R5UCP7	Bacteroides caccae	221	1.11349	2.44458	2.19542
NO_NAME	UniRef90_R5UCW4	Bacteroides caccae	221	2.0785	6.21558	2.99041
NO_NAME	UniRef90_R5UCZ9	Bacteroides caccae	221	1.10619	2.96083	2.6766
NO_NAME	UniRef90_R5UCZ9	Bacteroides caccae	589	1.55697	3.92365	2.52006
NO_NAME	UniRef90_R5UDC2	Bacteroides caccae	221	0.964005	7.60821	7.89229
NO_NAME	UniRef90_R5UDN5	Bacteroides caccae	221	0.65713	2.77402	4.22142
Lipoyltransferase_and_lipoate_protein_ligase	UniRef90_R5UDQ4	Bacteroides caccae	221	0.976521	4.15128	4.25109
NO_NAME	UniRef90_R5UDQ7	Bacteroides caccae	221	4.3306	20.2102	4.66683
NO_NAME	UniRef90_R5UDT0	Bacteroides caccae	221	1.62775	5.8191	3.57493
NO_NAME	UniRef90_R5UDT0	Bacteroides caccae	589	1.47645	4.02796	2.72814
Putative_fluoride_ion_transporter_CrcB	UniRef90_R5UDY9	Bacteroides caccae	221	0.588083	2.10867	3.58567
NO_NAME	UniRef90_R5UE39	Bacteroides caccae	221	1.48885	17.6438	11.8506
NO_NAME	UniRef90_R5UE39	Bacteroides caccae	589	2.76558	8.32231	3.00925
TIGR02254_family_HAD_hydrolase	UniRef90_R5UE56	Bacteroides caccae	221	0.875811	2.24978	2.56879
SusC_RagA_family_TonB_linked_outer_membrane_protein	UniRef90_R5UE62	Bacteroides caccae	221	0.902472	4.46296	4.94526
NO_NAME	UniRef90_R5UE76	Bacteroides caccae	221	1.42584	4.02842	2.82529
NO_NAME	UniRef90_R5UEF1	Bacteroides caccae	221	1.71402	25.796	15.05
NO_NAME	UniRef90_R5UEK1	Bacteroides caccae	221	2.04143	5.42763	2.65874
NO_NAME	UniRef90_R5UEQ8	Bacteroides caccae	221	0.616814	3.79564	6.15361
NO_NAME	UniRef90_R5UEQ8	Bacteroides caccae	589	2.21246	9.10248	4.1142
NO_NAME	UniRef90_R5UEW6	Bacteroides caccae	221	0.799802	2.37471	2.96913
NO_NAME	UniRef90_R5UFH9	Bacteroides caccae	221	0.692933	3.23125	4.66316
NO_NAME	UniRef90_R5UFH9	Bacteroides caccae	589	0.491986	2.14326	4.35635
NO_NAME	UniRef90_R5UFX8	Bacteroides caccae	221	0.786844	2.39962	3.04968
NO_NAME	UniRef90_R5UFY2	Bacteroides caccae	221	1.93068	4.74733	2.45889
F5_8_type_C_domain_protein	UniRef90_R5UG22	Bacteroides caccae	589	0.216412	2.84579	13.1499
Hexokinase	UniRef90_R5UG53	Bacteroides caccae	221	1.11005	6.95416	6.2647
Gliding_motility_associated_protein_GldE	UniRef90_R5UG56	Bacteroides caccae	221	0.495014	2.49299	5.0362
NO_NAME	UniRef90_R5UGA5	Bacteroides caccae	221	0.926441	5.06096	5.4628
NO_NAME	UniRef90_R5UGH9	Bacteroides caccae	589	1.26426	3.04335	2.40722
NO_NAME	UniRef90_R5UGL0	Bacteroides caccae	221	0.677941	2.43685	3.59449
Aspartate_4_decarboxylase	UniRef90_R5UGZ8	Bacteroides caccae	221	0.863574	52.2981	60.56
NO_NAME	UniRef90_R5UH82	Bacteroides caccae	221	2.2626	12.3872	5.47473
NO_NAME	UniRef90_R5UH97	Bacteroides caccae	221	1.99982	28.6345	14.3185
Endonuclease_exonuclease_phosphatase_family_protein	UniRef90_R5UHA6	Bacteroides caccae	221	0.949626	4.60141	4.8455
NO_NAME	UniRef90_R5UHD6	Bacteroides caccae	221	2.16853	14.2607	6.57623
SusD_family_protein	UniRef90_R5UHE0	Bacteroides caccae	221	0.889544	21.9071	24.6274
NO_NAME	UniRef90_R5UHE4	Bacteroides caccae	221	1.38891	3.59513	2.58845
NO_NAME	UniRef90_R5UKF8	Bacteroides caccae	221	1.47932	12.4336	8.40498
NO_NAME	UniRef90_R5UKP7	Bacteroides caccae	221	0.895053	4.11143	4.5935
Glucose_1_phosphate_thymidylyltransferase	UniRef90_R5UKV2	Bacteroides caccae	221	1.57376	9.82807	6.24496
NO_NAME	UniRef90_R5UKW1	Bacteroides caccae	221	1.00267	15.1404	15.1
NO_NAME	UniRef90_R5UKW1	Bacteroides caccae	589	0.429575	6.53228	15.2064
2_aminoethylphosphonate_pyruvate_transaminase	UniRef90_R5UKX6	Bacteroides caccae	589	0.0307498	2.78865	90.6884
NO_NAME	UniRef90_R5UL31	Bacteroides caccae	221	1.53765	3.65735	2.37854
NO_NAME	UniRef90_R5UL72	Bacteroides caccae	221	0.943245	3.7772	4.00448
NO_NAME	UniRef90_R5ULB6	Bacteroides caccae	221	1.25159	3.50667	2.80177
Succinyl_CoA_ligase_ADP_forming_subunit_beta	UniRef90_R5ULR2	Bacteroides caccae	221	1.06588	7.05364	6.61766
WD40_like_protein	UniRef90_R5ULT6	Bacteroides caccae	221	1.16902	2.52419	2.15923
NO_NAME	UniRef90_R5ULY2	Bacteroides caccae	221	0.724067	2.19842	3.03621
NO_NAME	UniRef90_R5UM15	Bacteroides caccae	221	0.618261	53.9201	87.2126
NO_NAME	UniRef90_R5UM28	Bacteroides caccae	221	1.37719	3.15338	2.28973
NO_NAME	UniRef90_R5UM61	Bacteroides caccae	221	0.876499	7.11369	8.11602
von_Willebrand_factor_type_A_domain_protein	UniRef90_R5UM90	Bacteroides caccae	221	2.13531	4.28855	2.0084
NO_NAME	UniRef90_R5UMJ9	Bacteroides caccae	221	1.56617	10.6382	6.7925
NO_NAME	UniRef90_R5UMJ9	Bacteroides caccae	589	0.196812	10.4838	53.268
RNA_polymerase_sigma_70_factor_expansion_family_1	UniRef90_R5UN35	Bacteroides caccae	221	0.82063	2.57996	3.14388
NO_NAME	UniRef90_R5UNA1	Bacteroides caccae	221	0.916082	4.33125	4.72802
NO_NAME	UniRef90_R5UND1	Bacteroides caccae	221	0.729313	3.57446	4.90114
NO_NAME	UniRef90_R5UNF5	Bacteroides caccae	221	0.618372	2.73304	4.41974
NO_NAME	UniRef90_R5UNF5	Bacteroides caccae	589	2.52852	5.64309	2.23178
NO_NAME	UniRef90_R5UNQ1	Bacteroides caccae	589	1.02222	2.12787	2.08162
NO_NAME	UniRef90_R5UNR6	Bacteroides caccae	589	0.491986	2.4345	4.9483
NO_NAME	UniRef90_R5UNS7	Bacteroides caccae	221	1.11405	4.76143	4.27397
Efflux_transporter_RND_family_MFP_subunit	UniRef90_R5UNZ8	Bacteroides caccae	221	2.57806	8.41339	3.26346
NO_NAME	UniRef90_R5UP25	Bacteroides caccae	221	1.1093	7.10824	6.40789
NO_NAME	UniRef90_R5UP93	Bacteroides caccae	221	1.10222	155.684	141.246
NO_NAME	UniRef90_R5UP98	Bacteroides caccae	221	1.34141	2.74855	2.049
NO_NAME	UniRef90_R5UPA4	Bacteroides caccae	221	1.63431	5.10997	3.12667
NO_NAME	UniRef90_R5UPA4	Bacteroides caccae	589	0.122997	2.51432	20.4422
NO_NAME	UniRef90_R5UPC2	Bacteroides caccae	221	0.404386	3.46051	8.55744
NO_NAME	UniRef90_R5UPU7	Bacteroides caccae	221	0.592326	4.77637	8.06376
NO_NAME	UniRef90_R5UPY7	Bacteroides caccae	221	0.769572	3.08768	4.01221
NO_NAME	UniRef90_R5UPY7	Bacteroides caccae	589	2.02944	11.1154	5.47705
NO_NAME	UniRef90_R5UPZ2	Bacteroides caccae	589	0.737979	2.07815	2.81601
NO_NAME	UniRef90_R5UQ56	Bacteroides caccae	221	0.758116	2.27225	2.99724
NO_NAME	UniRef90_R5UQW2	Bacteroides caccae	221	0.994812	7.47917	7.51818
NO_NAME	UniRef90_R5URB4	Bacteroides caccae	221	1.16663	7.52123	6.44699
NO_NAME	UniRef90_R5URB4	Bacteroides caccae	589	1.93075	4.15758	2.15335
SagB_type_dehydrogenase_domain_containing_protein	UniRef90_R5URG0	Bacteroides caccae	221	1.00356	3.67377	3.66073
NO_NAME	UniRef90_R5URH4	Bacteroides caccae	221	0.886237	5.91396	6.67311
NO_NAME	UniRef90_R5URL9	Bacteroides caccae	221	0.606805	4.12162	6.79233
NO_NAME	UniRef90_R5URP5	Bacteroides caccae	221	2.64313	9.00114	3.40548
NO_NAME	UniRef90_R5URP9	Bacteroides caccae	221	1.1537	2.79941	2.42647
NO_NAME	UniRef90_R5URZ9	Bacteroides caccae	221	1.01585	3.3412	3.28906
NO_NAME	UniRef90_R5URZ9	Bacteroides caccae	589	2.32244	6.13746	2.64267
NO_NAME	UniRef90_R5US20	Bacteroides caccae	221	1.16588	4.65822	3.99546
NO_NAME	UniRef90_R5US28	Bacteroides caccae	589	1.72912	5.08613	2.94145
NO_NAME	UniRef90_R5US32	Bacteroides caccae	221	0.957352	6.86828	7.17425
NO_NAME	UniRef90_R5US32	Bacteroides caccae	589	0.283997	2.11182	7.43606
NO_NAME	UniRef90_R5US52	Bacteroides caccae	221	1.08362	6.419	5.92368
SusD_family_protein	UniRef90_R5USG1	Bacteroides caccae	221	1.56459	8.30111	5.30563
NO_NAME	UniRef90_R5USH4	Bacteroides caccae	221	0.657129	3.81623	5.80742
Methionine_R_sulfoxide_reductase	UniRef90_R5USK2	Bacteroides caccae	221	0.648804	6.48816	10.0002
NO_NAME	UniRef90_R5USL1	Bacteroides caccae	589	0.421702	10.8903	25.8246
NO_NAME	UniRef90_R5USQ7	Bacteroides caccae	221	1.72709	4.08744	2.36667
NO_NAME	UniRef90_R5USQ7	Bacteroides caccae	589	2.34443	8.21915	3.50582
NO_NAME	UniRef90_R5USW4	Bacteroides caccae	221	1.03741	2.53274	2.4414
Redoxin_family_protein	UniRef90_R5UT30	Bacteroides caccae	221	0.669959	2.79222	4.16775
NO_NAME	UniRef90_R5UT37	Bacteroides caccae	221	0.950762	10.3769	10.9143
Outer_membrane_insertion_signal_domain_protein	UniRef90_R5UT38	Bacteroides caccae	589	1.13242	2.52446	2.22926
Exodeoxyribonuclease_VII_large_subunit	UniRef90_R5UT69	Bacteroides caccae	221	0.829363	3.18875	3.84482
NO_NAME	UniRef90_R5UTB0	Bacteroides caccae	221	1.26167	7.78165	6.16771
Phosphoglucosamine_mutase	UniRef90_R5UTB9	Bacteroides caccae	221	1.30184	10.0476	7.718
NO_NAME	UniRef90_R5UTE7	Bacteroides caccae	221	1.00702	2.06192	2.04755
NO_NAME	UniRef90_R5UTF9	Bacteroides caccae	589	0.531412	2.35483	4.43127
Octanoyltransferase	UniRef90_R5UTG7	Bacteroides caccae	221	0.932445	4.95176	5.31051
NO_NAME	UniRef90_R5UTH0	Bacteroides caccae	221	2.19043	91.921	41.9648
Transcriptional_regulator_MarR_family	UniRef90_R5UTI7	Bacteroides caccae	221	0.964874	24.2338	25.116
LAO_AO_transport_system_ATPase	UniRef90_R5UTK4	Bacteroides caccae	221	1.6237	3.289	2.02562
NO_NAME	UniRef90_R5UTM8	Bacteroides caccae	221	1.35046	7.61149	5.63624
ABC_transporter_permease_protein	UniRef90_R5UTU7	Bacteroides caccae	221	0.841046	2.23096	2.6526
Signal_peptide_peptidase_SppA_67K_type	UniRef90_R5UU21	Bacteroides caccae	221	1.00504	2.45114	2.43884
NO_NAME	UniRef90_R5UU30	Bacteroides caccae	221	1.15968	4.1202	3.55287
TIGR01777_family_protein	UniRef90_R5UU34	Bacteroides caccae	221	1.00941	23.4574	23.2387
TIGR01777_family_protein	UniRef90_R5UU34	Bacteroides caccae	589	1.06882	2.94817	2.75835
NO_NAME	UniRef90_R5UU80	Bacteroides caccae	221	0.714479	11.5531	16.1699
NO_NAME	UniRef90_R5UU80	Bacteroides caccae	589	2.36104	7.66489	3.24641
NO_NAME	UniRef90_R5UU91	Bacteroides caccae	221	1.50058	6.15834	4.10397
NO_NAME	UniRef90_R5UUB6	Bacteroides caccae	221	0.33531	5.37013	16.0154
NO_NAME	UniRef90_R5UUE6	Bacteroides caccae	221	0.999557	2.07131	2.07223
Peptidyl_prolyl_cis_trans_isomerase	UniRef90_R5UUF2	Bacteroides caccae	221	0.965273	5.20768	5.39503
Peptidyl_prolyl_cis_trans_isomerase	UniRef90_R5UUF2	Bacteroides caccae	589	6.67494	15.5706	2.3327
SusD_family_protein	UniRef90_R5UUI6	Bacteroides caccae	221	1.63385	11.3639	6.95528
SusD_family_protein	UniRef90_R5UUI6	Bacteroides caccae	589	0.413388	8.7178	21.0887
NO_NAME	UniRef90_R5UUK8	Bacteroides caccae	221	0.910843	2.63522	2.89316
NO_NAME	UniRef90_R5UUT5	Bacteroides caccae	589	0	3.46683	#NUM!
NO_NAME	UniRef90_R5UUX8	Bacteroides caccae	221	0.672788	8.86273	13.1731
4Fe_4S_binding_domain_protein	UniRef90_R5UV11	Bacteroides caccae	221	1.01602	2.13015	2.09656
NO_NAME	UniRef90_R5UV13	Bacteroides caccae	221	0.278412	58.8711	211.453
NO_NAME	UniRef90_R5UV13	Bacteroides caccae	589	0.536842	3.69304	6.87921
NO_NAME	UniRef90_R5UV20	Bacteroides caccae	221	0.859948	5.75168	6.6884
NO_NAME	UniRef90_R5UV83	Bacteroides caccae	221	1.86061	5.00836	2.69178
Isochorismate_synthase	UniRef90_R5UVD5	Bacteroides caccae	221	1.2397	3.78966	3.05692
NO_NAME	UniRef90_R5UVE2	Bacteroides caccae	589	0.538855	3.54292	6.5749
NO_NAME	UniRef90_R5UVE6	Bacteroides caccae	221	1.0498	3.37797	3.21773
NO_NAME	UniRef90_R5UVI8	Bacteroides caccae	221	0.826353	2.23871	2.70915
NO_NAME	UniRef90_R5UVX9	Bacteroides caccae	221	1.27613	8.82661	6.91671
NO_NAME	UniRef90_R5UW69	Bacteroides caccae	221	0.739818	3.25742	4.403
NO_NAME	UniRef90_R5UW90	Bacteroides caccae	221	0.499638	18.0653	36.1569
Oxidoreductase_short_chain_dehydrogenase_reductase_family_protein	UniRef90_R5UX42	Bacteroides caccae	221	1.80595	4.83889	2.67942
NO_NAME	UniRef90_R5UXG3	Bacteroides caccae	589	0.651948	2.1567	3.30809
NO_NAME	UniRef90_R5UXN7	Bacteroides caccae	221	2.44258	9.81226	4.01716
NO_NAME	UniRef90_R5UXW8	Bacteroides caccae	221	0.65713	4.95439	7.53943
NO_NAME	UniRef90_R5UY15	Bacteroides caccae	221	0.871575	29.8782	34.2808
NO_NAME	UniRef90_R5UY15	Bacteroides caccae	589	2.12266	15.7834	7.43569
NO_NAME	UniRef90_R5UY19	Bacteroides caccae	221	1.32486	70.8262	53.4595
NO_NAME	UniRef90_R5UY19	Bacteroides caccae	589	2.89598	39.6202	13.6811
NO_NAME	UniRef90_R5UY23	Bacteroides caccae	221	1.41897	22.4668	15.8332
NO_NAME	UniRef90_R5UY23	Bacteroides caccae	589	3.57035	7.16114	2.00573
NO_NAME	UniRef90_R5UY90	Bacteroides caccae	589	0.86435	2.10333	2.43343
TIGR03987_family_protein	UniRef90_R5UY94	Bacteroides caccae	221	1.80524	13.8477	7.67083
Flavodoxin	UniRef90_R5UYK2	Bacteroides caccae	221	1.4522	13.8052	9.50638
3_2_5_bisphosphate_nucleotidase	UniRef90_R5UYP2	Bacteroides caccae	221	0.481872	3.99107	8.28242
NO_NAME	UniRef90_R5UYQ8	Bacteroides caccae	221	0.937788	3.60321	3.84224
Aldehyde_dehydrogenase_NAD_family_protein	UniRef90_R5UYW7	Bacteroides caccae	221	1.09102	2.23154	2.04538
SusC_RagA_family_TonB_linked_outer_membrane_protein	UniRef90_R5UZ13	Bacteroides caccae	589	3.50822	8.7199	2.48556
NO_NAME	UniRef90_R5UZI8	Bacteroides caccae	221	4.00204	8.06205	2.01448
TonB_family_domain_containing_protein	UniRef90_R5UZL7	Bacteroides caccae	221	13.5442	36.2487	2.67632
NO_NAME	UniRef90_R5UZP2	Bacteroides caccae	589	1.18067	2.86422	2.42592
NO_NAME	UniRef90_R5UZP6	Bacteroides caccae	221	1.01856	2.30259	2.26062
NO_NAME	UniRef90_R5V025	Bacteroides caccae	221	0.766663	10.332	13.4766
NO_NAME	UniRef90_R5V025	Bacteroides caccae	589	0.553745	3.28438	5.93122
NO_NAME	UniRef90_R5V086	Bacteroides caccae	221	0.807464	2.4655	3.05338
NO_NAME	UniRef90_R5V098	Bacteroides caccae	221	0.3783	2.2713	6.00398
Peptidase_M16_inactive_domain_protein	UniRef90_R5V0D5	Bacteroides caccae	221	1.04163	2.49549	2.39577
Tetratricopeptide_repeat_protein	UniRef90_R5V193	Bacteroides caccae	221	0.725178	15.3978	21.2331
Tetratricopeptide_repeat_protein	UniRef90_R5V193	Bacteroides caccae	589	1.89736	8.71715	4.59436
NO_NAME	UniRef90_R5V1E8	Bacteroides caccae	221	0.46888	9.34354	19.9274
Indole_3_glycerol_phosphate_synthase	UniRef90_R5V1I8	Bacteroides caccae	589	0.737865	2.15739	2.92383
NO_NAME	UniRef90_R5V1P9	Bacteroides caccae	221	1.33011	3.04175	2.28684
NO_NAME	UniRef90_R5V1S4	Bacteroides caccae	589	0.180856	2.92072	16.1494
2_amino_4_hydroxy_6_hydroxymethyldihydropteridine_pyrophosphokinase	UniRef90_R5V277	Bacteroides caccae	221	1.23057	4.47778	3.63878
NO_NAME	UniRef90_R5V288	Bacteroides caccae	221	4.18696	10.3473	2.47132
NO_NAME	UniRef90_R5V2B1	Bacteroides caccae	221	0.900532	4.37886	4.86253
N_acylglucosamine_2_epimerase	UniRef90_R5V2E9	Bacteroides caccae	221	2.30811	29.3195	12.7029
Transcriptional_regulator_AraC_family	UniRef90_R5V2G7	Bacteroides caccae	221	0.976917	3.31359	3.39188
NO_NAME	UniRef90_R5V2J4	Bacteroides caccae	221	0.735017	23.319	31.7258
NO_NAME	UniRef90_R5V2K0	Bacteroides caccae	221	1.14897	11.1847	9.73457
NO_NAME	UniRef90_R5V2K0	Bacteroides caccae	589	1.0057	2.19308	2.18066
Diphosphate_fructose_6_phosphate_1_phosphotransferase	UniRef90_R6ALH1	Bacteroides caccae	221	0.767077	12.8695	16.7773
Diphosphate_fructose_6_phosphate_1_phosphotransferase	UniRef90_R6ALH1	Bacteroides caccae	589	11.3996	24.5285	2.1517
Transcription_termination_antitermination_protein_NusG	UniRef90_R6ALP3	Bacteroides caccae	221	2.04489	36.6311	17.9135
ATP_binding_cassette_protein_ChvD_family	UniRef90_R6AN66	Bacteroides caccae	221	0.919384	3.92354	4.26757
Kinase_PfkB_family	UniRef90_R6B568	Bacteroides caccae	221	0.65727	9.2608	14.0898
Kinase_PfkB_family	UniRef90_R6B568	Bacteroides caccae	589	2.08362	11.6632	5.59757
30S_ribosomal_protein_S12	UniRef90_R6D099	Bacteroides caccae	221	1.45417	34.3116	23.5953
NO_NAME	UniRef90_R6D1V7	Bacteroides caccae	221	0.586776	2.4032	4.09559
D_lactate_dehydrogenase	UniRef90_R6D434	Bacteroides caccae	221	1.56461	11.9692	7.64994
D_lactate_dehydrogenase	UniRef90_R6D434	Bacteroides caccae	589	1.02767	2.10659	2.04986
NO_NAME	UniRef90_R6D5D7	Bacteroides caccae	589	0.657638	2.00531	3.04926
NO_NAME	UniRef90_R6D6H4	Bacteroides caccae	589	0.969432	2.24628	2.31711
NO_NAME	UniRef90_R6D7L3	Bacteroides caccae	589	0	11.5316	#NUM!
Drug_H_antiporter_2_14_Spanner_DHA2_family_drug_resistance_MFS_transporter	UniRef90_R6D817	Bacteroides caccae	221	1.78562	4.26786	2.39013
Protein_GrpE	UniRef90_R6DAV7	Bacteroides caccae	221	2.11642	74.3362	35.1236
Protein_GrpE	UniRef90_R6DAV7	Bacteroides caccae	589	9.31884	20.4591	2.19546
NO_NAME	UniRef90_R6DAX0	Bacteroides caccae	221	1.27771	5.61357	4.39347
NO_NAME	UniRef90_R6DBE5	Bacteroides caccae	221	0.964506	5.52305	5.7263
Dihydroorotate_dehydrogenase_B_NAD_electron_transfer_subunit	UniRef90_R6DC57	Bacteroides caccae	221	0.366659	2.20458	6.01263
FeS_assembly_protein_SufB	UniRef90_R6DCI9	Bacteroides caccae	221	1.38811	15.5616	11.2106
NO_NAME	UniRef90_R6DDV3	Bacteroides caccae	221	0.596247	2.02823	3.40165
NO_NAME	UniRef90_R6DDV3	Bacteroides caccae	589	0.680976	2.41857	3.55163
NO_NAME	UniRef90_R6DHG2	Bacteroides caccae	589	5.90384	11.8246	2.00287
NO_NAME	UniRef90_R6DHG5	Bacteroides caccae	589	0.516497	7.81919	15.1389
NO_NAME	UniRef90_R6DHS1	Bacteroides caccae	221	1.06427	3.23397	3.03869
NO_NAME	UniRef90_R6DJP3	Bacteroides caccae	221	2.86379	9.28185	3.2411
NO_NAME	UniRef90_R6DJR6	Bacteroides caccae	589	1.01402	2.09849	2.06947
GumN_protein	UniRef90_R6DJS5	Bacteroides caccae	221	1.61876	3.53422	2.18329
NO_NAME	UniRef90_R6DPD1	Bacteroides caccae	221	1.39153	4.09587	2.94343
NO_NAME	UniRef90_R6DPK5	Bacteroides caccae	221	0.762271	5.5701	7.30723
NO_NAME	UniRef90_R6DQH3	Bacteroides caccae	221	1.84618	8.45079	4.57745
Transcriptional_regulator_AraC_family	UniRef90_R6DSU3	Bacteroides caccae	221	0.58771	2.28788	3.89287
Transcriptional_regulator_AraC_family	UniRef90_R6DSU3	Bacteroides caccae	589	1.19193	2.67192	2.24169
NO_NAME	UniRef90_R6DXU2	Bacteroides caccae	221	1.10656	3.66036	3.30787
NO_NAME	UniRef90_R6E0B7	Bacteroides caccae	589	0.843407	3.94906	4.68227
NO_NAME	UniRef90_R6E0Y1	Bacteroides caccae	221	1.09471	2.62595	2.39875
N_acetylneuraminate_lyase	UniRef90_R6E3Z5	Bacteroides caccae	221	0.815581	15.3893	18.8691
NO_NAME	UniRef90_R6E6H0	Bacteroides caccae	221	1.1974	7.87903	6.58013
NO_NAME	UniRef90_R6E6H0	Bacteroides caccae	589	1.31832	3.36344	2.55131
NO_NAME	UniRef90_R6E8V6	Bacteroides caccae	221	1.16847	11.7	10.0132
NO_NAME	UniRef90_R6E8V6	Bacteroides caccae	589	1.30236	4.1169	3.1611
Phenylacetate_coenzyme_A_ligase	UniRef90_R6FPH6	Bacteroides caccae	221	0.968209	2.64692	2.73383
Phenylacetate_coenzyme_A_ligase	UniRef90_R6FPH6	Bacteroides caccae	589	1.84277	5.32795	2.89128
N_acetylglucosamine_6_phosphate_deacetylase	UniRef90_R6IFD4	Bacteroides caccae	221	0.828882	5.81603	7.01672
N_acetylglucosamine_6_phosphate_deacetylase	UniRef90_R6J2G1	Bacteroides caccae	221	1.13378	5.38635	4.75078
NO_NAME	UniRef90_R6J2H3	Bacteroides caccae	221	0.657097	44.9625	68.426
NO_NAME	UniRef90_R6J2H3	Bacteroides caccae	589	8.07119	36.9318	4.57575
Transcriptional_regulator_Crp_Fnr_family	UniRef90_R6J321	Bacteroides caccae	221	1.14192	6.1134	5.35362
ATP_synthase_subunit_delta	UniRef90_R6J3P6	Bacteroides caccae	221	0.975738	23.5307	24.1158
ATP_synthase_subunit_delta	UniRef90_R6J3P6	Bacteroides caccae	589	4.44034	13.7588	3.09859
NO_NAME	UniRef90_R6J3T6	Bacteroides caccae	221	1.12191	6.5539	5.84171
NO_NAME	UniRef90_R6J3T6	Bacteroides caccae	589	1.0039	2.13897	2.13067
Aminotransferase	UniRef90_R6J4C8	Bacteroides caccae	221	0.751702	3.79684	5.05099
Aminotransferase	UniRef90_R6J4C8	Bacteroides caccae	589	1.20253	5.81884	4.83885
Sua5_YciO_YrdC_YwlC_family_protein	UniRef90_R6J4D2	Bacteroides caccae	221	0.569463	6.39431	11.2287
Ribonuclease_P_protein_component	UniRef90_R6J514	Bacteroides caccae	221	0.994458	6.48061	6.51672
NO_NAME	UniRef90_R6J594	Bacteroides caccae	221	1.1278	5.47679	4.85618
NO_NAME	UniRef90_R6J5J1	Bacteroides caccae	221	1.07179	4.04348	3.77264
MarC_family_membrane_protein	UniRef90_R6J691	Bacteroides caccae	221	1.04354	4.27843	4.09992
ATP_cob_I_alamin_adenosyltransferase	UniRef90_R6J6E6	Bacteroides caccae	221	0.842529	7.28176	8.64273
NO_NAME	UniRef90_R6J7A0	Bacteroides caccae	221	1.58694	14.7694	9.30685
NO_NAME	UniRef90_R6J7M6	Bacteroides caccae	221	0.758227	4.95572	6.53593
NO_NAME	UniRef90_R6J7T6	Bacteroides caccae	221	2.22412	17.3182	7.78653
NO_NAME	UniRef90_R6J831	Bacteroides caccae	221	1.00471	2.24679	2.23625
TonB_dependent_receptor	UniRef90_R6J849	Bacteroides caccae	221	2.62328	30.3451	11.5676
NO_NAME	UniRef90_R6J8A6	Bacteroides caccae	221	0.593799	2.55074	4.29564
NO_NAME	UniRef90_R6J8R6	Bacteroides caccae	221	1.08397	6.22163	5.73968
NO_NAME	UniRef90_R6J907	Bacteroides caccae	221	0.586754	8.16635	13.9178
NO_NAME	UniRef90_R6J9F9	Bacteroides caccae	589	0.791441	2.53828	3.20717
Regulatory_protein_RecX	UniRef90_R6J9J4	Bacteroides caccae	221	1.0981	8.48656	7.72837
Regulatory_protein_RecX	UniRef90_R6J9J4	Bacteroides caccae	589	0.694566	2.30974	3.32544
NO_NAME	UniRef90_R6JA75	Bacteroides caccae	221	0.575528	26.5532	46.1372
NO_NAME	UniRef90_R6JA75	Bacteroides caccae	589	1.17895	5.63295	4.77792
2_3_bisphosphoglycerate_dependent_phosphoglycerate_mutase	UniRef90_R6JAE1	Bacteroides caccae	221	1.77469	6.4118	3.61292
L_asparaginase_type_II	UniRef90_R6JAK1	Bacteroides caccae	221	1.90292	54.9052	28.8531
L_asparaginase_type_II	UniRef90_R6JAK1	Bacteroides caccae	589	0.837755	3.64775	4.3542
Phosphatidate_cytidylyltransferase	UniRef90_R6JAK6	Bacteroides caccae	221	0.942646	4.01144	4.25551
Phosphatidate_cytidylyltransferase	UniRef90_R6JAK6	Bacteroides caccae	589	0.804302	3.83243	4.76491
NO_NAME	UniRef90_R6JBL2	Bacteroides caccae	221	0.948171	2.61954	2.76273
NO_NAME	UniRef90_R6JBR8	Bacteroides caccae	221	1.37537	3.06329	2.22724
Inner_membrane_protein_YhiM	UniRef90_R6JBT7	Bacteroides caccae	221	2.10277	5.64013	2.68224
TIGR00153_family_protein	UniRef90_R6JC31	Bacteroides caccae	221	0.700691	3.31323	4.72852
TIGR00153_family_protein	UniRef90_R6JC31	Bacteroides caccae	589	1.33285	3.24281	2.43299
NO_NAME	UniRef90_R6JCT5	Bacteroides caccae	221	0.76608	3.47513	4.53625
NO_NAME	UniRef90_R6JD06	Bacteroides caccae	221	0.832838	2.12365	2.54989
Sigma_70_family_RNA_polymerase_sigma_factor	UniRef90_R6JDG8	Bacteroides caccae	221	1.2276	8.10509	6.60241
dTDP_glucose_4_6_dehydratase	UniRef90_R6JE22	Bacteroides caccae	221	1.29694	3.76052	2.89953
NO_NAME	UniRef90_R6JE64	Bacteroides caccae	221	0.803337	4.22653	5.26122
NO_NAME	UniRef90_R6JE95	Bacteroides caccae	221	0.958424	150.76	157.3
NO_NAME	UniRef90_R6JEA0	Bacteroides caccae	221	1.11043	2.45821	2.21375
NO_NAME	UniRef90_R6JES1	Bacteroides caccae	221	21.1952	285.518	13.4709
S4_domain_protein	UniRef90_R6JEX9	Bacteroides caccae	221	0.798068	2.17016	2.71927
S4_domain_protein	UniRef90_R6JEX9	Bacteroides caccae	589	1.27604	2.65383	2.07974
NO_NAME	UniRef90_R6JF08	Bacteroides caccae	221	1.07733	2.54389	2.3613
NO_NAME	UniRef90_R6JFE6	Bacteroides caccae	221	3.89779	14.5337	3.7287
Polyprenyl_synthetase	UniRef90_R6JFE9	Bacteroides caccae	221	1.43714	3.98426	2.77235
NO_NAME	UniRef90_R6JFH1	Bacteroides caccae	221	0.484352	9.35008	19.3043
NO_NAME	UniRef90_R6JFZ8	Bacteroides caccae	221	1.12745	5.03341	4.46442
GTPase_HflX	UniRef90_R6JG19	Bacteroides caccae	221	1.26422	10.7998	8.54267
NO_NAME	UniRef90_R6JG48	Bacteroides caccae	221	1.5155	4.34113	2.86449
NO_NAME	UniRef90_R6JG53	Bacteroides caccae	221	1.0596	4.66002	4.39792
NO_NAME	UniRef90_R6JGL5	Bacteroides caccae	221	1.03685	2.88486	2.78232
Metallo_beta_lactamase_domain_protein	UniRef90_R6JGW7	Bacteroides caccae	221	1.65795	4.61887	2.78589
3_deoxy_8_phosphooctulonate_synthase	UniRef90_R6JH48	Bacteroides caccae	221	0.665041	2.39014	3.59398
NO_NAME	UniRef90_R6JH75	Bacteroides caccae	221	0.793767	16.0292	20.1939
NO_NAME	UniRef90_R6JHD4	Bacteroides caccae	221	0.662781	2.55069	3.84847
NO_NAME	UniRef90_R6JHH8	Bacteroides caccae	221	1.16388	14.5043	12.4621
NO_NAME	UniRef90_R6JHH8	Bacteroides caccae	589	0.669238	2.49923	3.73444
ATP_synthase_subunit_a	UniRef90_R6JHI4	Bacteroides caccae	221	1.15592	15.6919	13.5753
ATP_synthase_subunit_a	UniRef90_R6JHI4	Bacteroides caccae	589	3.42554	10.386	3.03194
NO_NAME	UniRef90_R6JHK8	Bacteroides caccae	221	1.10018	6.32975	5.7534
NO_NAME	UniRef90_R6JHK8	Bacteroides caccae	589	2.314	6.09561	2.63423
NO_NAME	UniRef90_R6JHK9	Bacteroides caccae	589	0.245993	3.84184	15.6176
NO_NAME	UniRef90_R6JHR3	Bacteroides caccae	221	4.51377	51.0829	11.3171
Transporter_anaerobic_C4_dicarboxylate_uptake_Dcu_family_protein	UniRef90_R6JHV8	Bacteroides caccae	221	1.08034	13.9287	12.8929
Acetyl_CoA_carboxylase_biotin_carboxylase_subunit	UniRef90_R6JHY8	Bacteroides caccae	221	1.09103	9.57684	8.77776
Oxidoreductase_NAD_binding_domain_protein	UniRef90_R6JI68	Bacteroides caccae	221	1.07431	5.46207	5.08425
Type_III_pantothenate_kinase	UniRef90_R6JJ30	Bacteroides caccae	589	1.18077	2.39546	2.02873
NO_NAME	UniRef90_R6JJ97	Bacteroides caccae	221	1.4618	6.27928	4.29559
GTP_binding_protein_TypA	UniRef90_R6JJP2	Bacteroides caccae	221	0.679243	4.42194	6.51011
GTP_binding_protein_TypA	UniRef90_R6JJP2	Bacteroides caccae	589	3.61463	11.2749	3.11923
NO_NAME	UniRef90_R6JJU7	Bacteroides caccae	221	1.34802	2.97757	2.20884
NO_NAME	UniRef90_R6JK25	Bacteroides caccae	221	1.41528	10.8273	7.65029
NO_NAME	UniRef90_R6JK75	Bacteroides caccae	221	0.657171	23.8592	36.3059
NO_NAME	UniRef90_R6JK76	Bacteroides caccae	221	0.92526	29.1996	31.5583
NO_NAME	UniRef90_R6JK76	Bacteroides caccae	589	2.46275	9.52937	3.86939
Acyl_acyl_carrier_protein_UDP_N_acetylglucosami_ne_O_acyltransferase	UniRef90_R6JKW8	Bacteroides caccae	221	0.840463	6.52082	7.7586
ABC_transporter_ATP_binding_protein	UniRef90_R6JL82	Bacteroides caccae	589	0.96901	2.56425	2.64626
NO_NAME	UniRef90_R6JLS8	Bacteroides caccae	221	2.26451	16.3801	7.2334
NO_NAME	UniRef90_R6JM26	Bacteroides caccae	221	1.25037	7.35245	5.88021
NO_NAME	UniRef90_R6JMB2	Bacteroides caccae	221	0.545953	4.46869	8.18512
NO_NAME	UniRef90_R6JMI9	Bacteroides caccae	221	0.594393	2.63596	4.43471
NO_NAME	UniRef90_R6JMI9	Bacteroides caccae	589	1.35618	4.70368	3.46832
NO_NAME	UniRef90_R6JMY3	Bacteroides caccae	221	0.973004	2.36547	2.43109
NO_NAME	UniRef90_R6JMY3	Bacteroides caccae	589	1.7362	5.45593	3.14246
Glycerol_3_phosphate_dehydrogenase	UniRef90_R6JNA6	Bacteroides caccae	221	0.897495	3.16751	3.52927
Glycerol_3_phosphate_dehydrogenase	UniRef90_R6JNA6	Bacteroides caccae	589	1.74228	5.095	2.92434
Cytochrome_d_ubiquinol_oxidase_subunit_II	UniRef90_R6JP09	Bacteroides caccae	221	1.2386	3.89024	3.14083
Cytochrome_d_ubiquinol_oxidase_subunit_II	UniRef90_R6JP09	Bacteroides caccae	589	0.959374	2.6027	2.71292
NO_NAME	UniRef90_R6JPE1	Bacteroides caccae	221	1.16444	6.83931	5.87348
NO_NAME	UniRef90_R6JPW2	Bacteroides caccae	221	1.87913	29.3797	15.6348
Outer_membrane_protein	UniRef90_R6JPZ0	Bacteroides caccae	221	1.15261	19.3808	16.8147
NO_NAME	UniRef90_R6JQF1	Bacteroides caccae	221	1.28101	4.20107	3.27949
NodT_family_efflux_transporter_outer_membrane_factor_OMF_lipoprotein	UniRef90_R6JQL7	Bacteroides caccae	221	0.709967	2.51845	3.54728
6_phosphogluconate_dehydrogenase_decarboxylating	UniRef90_R6JRP7	Bacteroides caccae	221	1.08023	27.9345	25.8597
NO_NAME	UniRef90_R6K3K5	Bacteroides caccae	221	0.470312	6.36683	13.5375
Inosine_5_monophosphate_dehydrogenase	UniRef90_R6K3Z5	Bacteroides caccae	221	1.91649	11.0658	5.77402
NO_NAME	UniRef90_R6K4Q0	Bacteroides caccae	221	1.47355	6.08438	4.12907
NO_NAME	UniRef90_R6K4Q7	Bacteroides caccae	221	0.936943	3.24399	3.46232
NO_NAME	UniRef90_R6K4X0	Bacteroides caccae	221	0.803158	12.6388	15.7364
NO_NAME	UniRef90_R6K5D8	Bacteroides caccae	221	1.15162	37.4449	32.5151
NO_NAME	UniRef90_R6K6D0	Bacteroides caccae	221	0.832301	17.3072	20.7944
NO_NAME	UniRef90_R6K753	Bacteroides caccae	221	1.98197	4.53972	2.29051
NO_NAME	UniRef90_R6K799	Bacteroides caccae	221	1.70588	3.77241	2.21142
NO_NAME	UniRef90_R6K7D5	Bacteroides caccae	221	1.40906	7.15601	5.07856
NO_NAME	UniRef90_R6K7N1	Bacteroides caccae	221	0.937585	9.14282	9.75145
Pyridoxal_phosphate_dependent_TrpB_like_enzyme	UniRef90_R6K8B2	Bacteroides caccae	221	1.08368	3.5554	3.28087
NO_NAME	UniRef90_R6K9Z3	Bacteroides caccae	221	0.407363	208.313	511.369
NO_NAME	UniRef90_R6K9Z3	Bacteroides caccae	589	2.54627	16.5147	6.48586
NO_NAME	UniRef90_R6KA13	Bacteroides caccae	221	1.59996	4.473	2.7957
NO_NAME	UniRef90_R6KA13	Bacteroides caccae	589	1.18049	2.83728	2.40347
NO_NAME	UniRef90_R6KA29	Bacteroides caccae	221	0.906874	2.61542	2.884
NO_NAME	UniRef90_R6KAI7	Bacteroides caccae	221	1.13141	4.04959	3.57925
NO_NAME	UniRef90_R6KB72	Bacteroides caccae	221	1.13034	2.72905	2.41436
Sodium_ion_translocating_decarboxylase_beta_subunit	UniRef90_R6KBI1	Bacteroides caccae	221	1.03135	17.7915	17.2506
Sodium_ion_translocating_decarboxylase_beta_subunit	UniRef90_R6KBI1	Bacteroides caccae	589	2.73462	6.18027	2.26001
NO_NAME	UniRef90_R6KCX3	Bacteroides caccae	221	0.260361	5.19118	19.9384
NO_NAME	UniRef90_R6KDE2	Bacteroides caccae	221	1.4139	67.6299	47.8321
NO_NAME	UniRef90_R6KEE4	Bacteroides caccae	221	1.50408	12.9058	8.58048
NO_NAME	UniRef90_R6KEE4	Bacteroides caccae	589	6.56154	21.6784	3.30385
NO_NAME	UniRef90_R6KEE9	Bacteroides caccae	221	1.26026	2.5254	2.00387
NO_NAME	UniRef90_R6KEM7	Bacteroides caccae	221	1.20591	72.1941	59.867
NO_NAME	UniRef90_R6KEM7	Bacteroides caccae	589	5.01496	12.523	2.49713
tRNA_guanine_N_1_methyltransferase	UniRef90_R6KG37	Bacteroides caccae	589	1.06736	2.52736	2.36787
NO_NAME	UniRef90_R6KPF9	Bacteroides caccae	221	0.904085	7.11815	7.87332
NO_NAME	UniRef90_R6KPF9	Bacteroides caccae	589	4.71023	10.0359	2.13066
NO_NAME	UniRef90_R6KUH4	Bacteroides caccae	221	1.17595	4.36539	3.71222
Cell_shape_determining_protein_MreB_Mrl_family	UniRef90_R6MNH0	Bacteroides caccae	221	1.32226	15.814	11.9598
Cell_shape_determining_protein_MreB_Mrl_family	UniRef90_R6MNH0	Bacteroides caccae	589	5.65949	12.455	2.20072
30S_ribosomal_protein_S15	UniRef90_R6RS03	Bacteroides caccae	221	0.360388	6.64566	18.4403
Selenocysteine_lyase	UniRef90_R6RSA4	Bacteroides caccae	221	1.20947	11.9484	9.87905
Selenocysteine_lyase	UniRef90_R6RSA4	Bacteroides caccae	589	1.3797	3.87779	2.8106
NO_NAME	UniRef90_R6RT43	Bacteroides caccae	221	0.816348	3.32378	4.07153
AraC_type_transcription_regulator	UniRef90_R6RT52	Bacteroides caccae	221	1.86566	4.4138	2.36581
Triosephosphate_isomerase	UniRef90_R6RT73	Bacteroides caccae	221	0.879842	8.28277	9.41392
NO_NAME	UniRef90_R6RUR7	Bacteroides caccae	221	1.33081	5.49709	4.13063
Electron_transport_complex_subunit_D	UniRef90_R6RUT1	Bacteroides caccae	221	0.967992	4.66091	4.81503
Electron_transport_complex_subunit_D	UniRef90_R6RUT1	Bacteroides caccae	589	1.60079	5.1625	3.22496
Voltage_gated_chloride_channel_protein	UniRef90_R6RV23	Bacteroides caccae	221	1.15032	3.22334	2.80211
Regulatory_protein_AsnC	UniRef90_R6RW68	Bacteroides caccae	221	0.883597	2.96858	3.35965
UDP_2_3_diacylglucosamine_hydrolase	UniRef90_R6RWZ9	Bacteroides caccae	221	0.965626	5.01823	5.19686
UDP_2_3_diacylglucosamine_hydrolase	UniRef90_R6RWZ9	Bacteroides caccae	589	0.81995	3.54086	4.31838
Ferritin	UniRef90_R6RXE4	Bacteroides caccae	221	1.86094	57.8047	31.0621
Methylmalonyl_CoA_mutase_small_subunit	UniRef90_R6S019	Bacteroides caccae	221	0.878985	6.74728	7.67621
Protein_NUDIX_MutT_family	UniRef90_R6S0R9	Bacteroides caccae	221	2.21975	7.97478	3.59264
Protein_NUDIX_MutT_family	UniRef90_R6S0R9	Bacteroides caccae	589	4.52073	11.1	2.45536
Nitroreductase_family_protein	UniRef90_R6S484	Bacteroides caccae	221	1.20665	6.11884	5.07095
Redox_sensitive_transcriptional_activator_OxyR	UniRef90_R6S4M8	Bacteroides caccae	221	0.975429	4.00598	4.1069
50S_ribosomal_protein_L25	UniRef90_R6S6I4	Bacteroides caccae	221	1.01303	15.9718	15.7664
Bacterioferritin_comigratory_protein	UniRef90_R6S6L0	Bacteroides caccae	221	0.70823	2.12599	3.00184
8_amino_7_oxononanoate_synthase	UniRef90_R6S762	Bacteroides caccae	221	0.884953	2.93539	3.317
Tetrapyrrole_methylase_family_protein	UniRef90_R6S8J0	Bacteroides caccae	221	1.01915	2.55739	2.50933
L_lactate_permease_family_protein	UniRef90_R6SAB6	Bacteroides caccae	221	0.582633	15.0891	25.8982
L_fuculose_1_phosphate_aldolase	UniRef90_R6SC36	Bacteroides caccae	221	1.0146	2.84232	2.80143
Protein_YhhW	UniRef90_R6SCJ7	Bacteroides caccae	221	0.889504	80.9676	91.0255
Protein_YhhW	UniRef90_R6SCJ7	Bacteroides caccae	589	4.59158	10.5561	2.29902
Neutral_zinc_metallopeptidase_family_protein	UniRef90_R6SDV6	Bacteroides caccae	221	0.876261	12.8443	14.658
Neutral_zinc_metallopeptidase_family_protein	UniRef90_R6SDV6	Bacteroides caccae	589	8.38355	19.0275	2.26962
Pantothenate_synthetase	UniRef90_R6SVT9	Bacteroides caccae	221	0.720031	3.47927	4.83212
B558_family_succinate_dehydrogenase_Or_fumarate_reductase_cytochrome_B_subunit	UniRef90_R6SVV9	Bacteroides caccae	221	0.801487	11.975	14.941
B558_family_succinate_dehydrogenase_Or_fumarate_reductase_cytochrome_B_subunit	UniRef90_R6SVV9	Bacteroides caccae	589	5.1417	17.394	3.38292
O_acetylhomoserine_sulfhydrylase	UniRef90_R6SZ51	Bacteroides caccae	589	1.40701	4.08062	2.9002
Aspartate_carbamoyltransferase	UniRef90_R6SZR0	Bacteroides caccae	221	1.22474	7.9774	6.51356
NO_NAME	UniRef90_R6UTD4	Bacteroides caccae	221	0.52531	8.49691	16.175
GDP_L_fucose_synthase	UniRef90_R6UVU4	Bacteroides caccae	589	1.33509	7.61249	5.70188
NO_NAME	UniRef90_R6V0H5	Bacteroides caccae	221	1.35158	5.50583	4.07362
NO_NAME	UniRef90_R6V1N0	Bacteroides caccae	221	2.23698	13.6318	6.09384
Phospho_2_dehydro_3_deoxyheptonate_aldolase	UniRef90_R6V344	Bacteroides caccae	221	0.819549	3.94021	4.80777
Methylglyoxal_synthase	UniRef90_R6V5K2	Bacteroides caccae	221	1.19603	3.17671	2.65604
Methylglyoxal_synthase	UniRef90_R6V5K2	Bacteroides caccae	589	1.80219	5.96988	3.31256
Radical_SAM_domain_protein	UniRef90_R6V5M5	Bacteroides caccae	221	0.999228	3.63683	3.63964
Citrate_synthase	UniRef90_R6V6C5	Bacteroides caccae	221	0.899377	34.1917	38.0171
Citrate_synthase	UniRef90_R6V6C5	Bacteroides caccae	589	2.07258	6.99414	3.3746
Two_component_system_response_regulator	UniRef90_R6VB15	Bacteroides caccae	589	1.09198	5.50739	5.04349
NO_NAME	UniRef90_R6VC87	Bacteroides caccae	221	1.35945	6.67218	4.90801
Mucin_desulfating_sulfatase	UniRef90_R6VCA7	Bacteroides caccae	221	0.961734	2.72911	2.8377
NO_NAME	UniRef90_R6VGJ0	Bacteroides caccae	589	1.39529	6.02227	4.31614
NO_NAME	UniRef90_R6VKW6	Bacteroides caccae	221	1.14807	10.1518	8.84253
Single_stranded_DNA_binding_protein	UniRef90_R6VKY5	Bacteroides caccae	221	0.571527	3.02353	5.29026
NO_NAME	UniRef90_R6VTK0	Bacteroides caccae	221	1.65117	9.4785	5.74048
NO_NAME	UniRef90_R6VZU1	Bacteroides caccae	221	0.849054	10.0392	11.824
NO_NAME	UniRef90_R6W071	Bacteroides caccae	221	0.792911	2.2338	2.81722
NO_NAME	UniRef90_R6WU49	Bacteroides caccae	221	0.829239	2.06237	2.48707
Glyceraldehyde_3_phosphate_dehydrogenase_type_I	UniRef90_R7ECK1	Bacteroides caccae	221	0.963662	73.5228	76.2952
NO_NAME	UniRef90_R7EI47	Bacteroides caccae	221	1.03987	8.89746	8.5563
Electron_transport_complex_subunit_A	UniRef90_R7EJ25	Bacteroides caccae	221	0.83238	5.74488	6.90176
Ribose_phosphate_pyrophosphokinase	UniRef90_R7EJ48	Bacteroides caccae	221	0.645016	6.97382	10.8119
Ribose_phosphate_pyrophosphokinase	UniRef90_R7EJ48	Bacteroides caccae	589	9.78471	36.7761	3.75852
Enolase	UniRef90_R7EK61	Bacteroides caccae	221	0.742381	66.9697	90.2093
Ribosomal_protein_L10	UniRef90_R7EL70	Bacteroides caccae	221	1.01076	28.7168	28.4111
Ribosomal_protein_L10	UniRef90_R7EL70	Bacteroides caccae	589	38.5512	82.8385	2.14879
50S_ribosomal_protein_L23	UniRef90_R7ELQ2	Bacteroides caccae	221	0.859548	9.04054	10.5178
50S_ribosomal_protein_L23	UniRef90_R7ELQ2	Bacteroides caccae	589	9.51116	34.0335	3.57827
NADH_ubiquinone_oxidoreductase_Na_translocating_F_subunit	UniRef90_R7EM23	Bacteroides caccae	221	1.92907	11.3787	5.89854
NADH_ubiquinone_oxidoreductase_Na_translocating_F_subunit	UniRef90_R7EM23	Bacteroides caccae	589	2.92154	13.2098	4.5215
NADH_ubiquinone_oxidoreductase_Na_translocating_D_subunit	UniRef90_R7ENC5	Bacteroides caccae	221	1.0779	7.15614	6.63896
Phosphoribosylformylglycinamidine_cyclo_ligase	UniRef90_R7J4Q3	Bacteroides caccae	221	1.07505	7.10701	6.61084
NO_NAME	UniRef90_R7JQ91	Bacteroides caccae	221	0.786372	2.62753	3.34133
Transmembrane_permease	UniRef90_R7KFR2	Bacteroides caccae	221	0.900025	2.1531	2.39226
DNA_polymerase_III_delta_subunit	UniRef90_R7KGZ4	Bacteroides caccae	221	0.59592	2.05677	3.45142
NO_NAME	UniRef90_R7KHS7	Bacteroides caccae	221	0.861824	4.75846	5.52138
Pyridoxal_phosphate_enzyme_YggS_family	UniRef90_R7KJ72	Bacteroides caccae	221	0.536272	11.6096	21.6487
Pyridoxal_phosphate_enzyme_YggS_family	UniRef90_R7KJ72	Bacteroides caccae	589	2.05635	4.77682	2.32296
NO_NAME	UniRef90_R7KJK9	Bacteroides caccae	221	0.635064	4.60701	7.2544
Phosphorylase_family_protein	UniRef90_R7KKM9	Bacteroides caccae	221	0.546259	6.55318	11.9965
NO_NAME	UniRef90_R7KL80	Bacteroides caccae	221	1.06711	13.183	12.3539
ATP_synthase_Delta_Epsilon_chain_beta_sandwich_domain_protein	UniRef90_R7KLP8	Bacteroides caccae	221	0.904985	31.125	34.3928
Isocitrate_dehydrogenase_NADP_	UniRef90_R7KMD1	Bacteroides caccae	221	1.71968	13.755	7.99855
Isocitrate_dehydrogenase_NADP_	UniRef90_R7KMD1	Bacteroides caccae	589	1.05135	3.56501	3.3909
Phosphate_transporter_family_protein	UniRef90_R7KMH8	Bacteroides caccae	589	0.944702	3.36622	3.56326
NO_NAME	UniRef90_R7KPA3	Bacteroides caccae	221	0.541091	12.373	22.8667
NO_NAME	UniRef90_R7KPA3	Bacteroides caccae	589	1.2521	3.04669	2.43326
Cell_division_protein	UniRef90_R7KQX4	Bacteroides caccae	221	0.594201	2.17769	3.66491
NO_NAME	UniRef90_R7KS02	Bacteroides caccae	221	1.08235	4.32857	3.99924
Cysteine_synthase	UniRef90_R7KSN9	Bacteroides caccae	221	1.0834	5.56617	5.13769
YqeY_family_protein	UniRef90_R7KSW3	Bacteroides caccae	221	0.763276	4.01738	5.26334
NO_NAME	UniRef90_R7KUW8	Bacteroides caccae	221	0.280005	5.15278	18.4025
NO_NAME	UniRef90_R7KUW8	Bacteroides caccae	589	8.85576	27.948	3.15591
YegS_BmrU_family_lipid_kinase	UniRef90_R7KWP4	Bacteroides caccae	221	0.432604	2.67045	6.17295
NO_NAME	UniRef90_R7KXS5	Bacteroides caccae	221	0.913725	4.87298	5.33309
Thiazole_biosynthesis_protein_ThiH	UniRef90_R7KXU0	Bacteroides caccae	589	1.14281	2.59479	2.27053
NO_NAME	UniRef90_R7NUI6	Bacteroides caccae	589	0.628903	8.69868	13.8315
NO_NAME	UniRef90_R9H6Y3	Bacteroides caccae	221	1.03278	40.8977	39.5996
NO_NAME	UniRef90_R9H6Y3	Bacteroides caccae	589	0.737989	4.78065	6.47795
Enoyl_acyl_carrier_protein_reductase_NADH_	UniRef90_U2BS35	Bacteroides caccae	221	0.907018	3.79809	4.18745
Enoyl_acyl_carrier_protein_reductase_NADH_	UniRef90_U2BS35	Bacteroides caccae	589	4.14022	8.88529	2.14609
Succinate_CoA_transferase	UniRef90_U2C7F5	Bacteroides caccae	221	1.33181	4.39692	3.30146
Ribosome_binding_factor_A	UniRef90_U2C7P7	Bacteroides caccae	221	1.23931	2.53221	2.04325
Ribosome_binding_factor_A	UniRef90_U2C7P7	Bacteroides caccae	589	0.819977	5.20935	6.35304
Superoxide_dismutase	UniRef90_U2CCW9	Bacteroides caccae	221	1.1837	158.512	133.912
GTPase_Der	UniRef90_U2CE72	Bacteroides caccae	221	1.09294	4.75113	4.34712
NO_NAME	UniRef90_U2DWU0	Bacteroides caccae	221	0.534648	2.25574	4.21912
50S_ribosomal_protein_L27	UniRef90_U2E808	Bacteroides caccae	221	0.800398	5.1882	6.48203
preprotein_translocase_subunit_SecY	UniRef90_UPI000468619C	Bacteroides caccae	221	1.06889	13.4102	12.546
NO_NAME	UniRef90_UPI0004689534	Bacteroides caccae	221	0.328565	2.94849	8.97384
deoxyuridine_5_triphosphate_nucleotidohydrolase	UniRef90_UPI000468E2CA	Bacteroides caccae	221	0.628311	2.29591	3.6541
acyltransferase	UniRef90_UPI000468E4B4	Bacteroides caccae	221	0.950229	5.82452	6.12959
acyltransferase	UniRef90_UPI000468E4B4	Bacteroides caccae	589	2.73355	5.76342	2.1084
NO_NAME	UniRef90_UPI0004694CFB	Bacteroides caccae	221	0.889513	88.5684	99.5695
NO_NAME	UniRef90_UPI000469875F	Bacteroides caccae	221	3.62912	9.55223	2.63211
ribulose_5_phosphate_epimerase	UniRef90_UPI00046A3E0A	Bacteroides caccae	589	0.233046	2.45897	10.5514
ABC_transporter_permease	UniRef90_UPI00046AEE88	Bacteroides caccae	221	0.547491	11.8674	21.676
ABC_transporter_permease	UniRef90_UPI00046AEE88	Bacteroides caccae	589	0.96771	3.07306	3.1756
Omega_amidase	UniRef90_W4PLK6	Bacteroides caccae	221	0.481227	2.19331	4.55775
Septum_site_determining_protein_MinD	UniRef90_W4PT74	Bacteroides caccae	221	1.08171	3.73043	3.44863
Aspartate_ammonia_ligase	UniRef90_W4UWL7	Bacteroides caccae	221	0.883312	2.38151	2.69611
Aspartate_ammonia_ligase	UniRef90_W4UWL7	Bacteroides caccae	589	0.670843	3.51926	5.24602
Glutaminyl_tRNA_synthetase	UniRef90_W4UXY0	Bacteroides caccae	221	1.21081	4.94274	4.08217
Amidophosphoribosyltransferase	UniRef90_W4UZJ4	Bacteroides caccae	221	1.05098	4.44695	4.23123
Amidophosphoribosyltransferase	UniRef90_W4UZJ4	Bacteroides caccae	589	0.722577	2.12072	2.93494
Serine_protease	UniRef90_W4UZW9	Bacteroides caccae	221	2.06005	48.538	23.5616
Serine_protease	UniRef90_W4UZW9	Bacteroides caccae	589	7.79506	20.5367	2.63458
NO_NAME	UniRef90_A0A015Q7S1	Bacteroides cellulosilyticus	501	0.764046	6.88566	9.0121
NO_NAME	UniRef90_A0A016LKM0	Bacteroides cellulosilyticus	501	1.06006	5.4481	5.13944
L_rhamnose_mutarotase	UniRef90_A6KWR4	Bacteroides cellulosilyticus	501	0.920059	16.2458	17.6573
Acyl_CoA_dehydrogenase	UniRef90_A6KX84	Bacteroides cellulosilyticus	501	1.7699	8.24055	4.65593
Argininosuccinate_synthase	UniRef90_A6KXY6	Bacteroides cellulosilyticus	501	1.2423	3.23198	2.60162
NO_NAME	UniRef90_A6KXY7	Bacteroides cellulosilyticus	501	1.0457	2.91879	2.79122
NO_NAME	UniRef90_A6KY76	Bacteroides cellulosilyticus	501	0.526859	5.83321	11.0717
NO_NAME	UniRef90_A6KY80	Bacteroides cellulosilyticus	501	0.957953	2.16739	2.26252
NO_NAME	UniRef90_A6KY82	Bacteroides cellulosilyticus	501	2.24228	4.68191	2.08802
NO_NAME	UniRef90_A6KYA8	Bacteroides cellulosilyticus	501	2.90204	6.79188	2.34038
30S_ribosomal_protein_S7	UniRef90_A6KYJ8	Bacteroides cellulosilyticus	501	1.20452	63.2904	52.5439
30S_ribosomal_protein_S12	UniRef90_A6KYJ9	Bacteroides cellulosilyticus	501	4.09245	75.4577	18.4383
2_3_bisphosphoglycerate_independent_phosphoglycerate_mutase	UniRef90_A6L050	Bacteroides cellulosilyticus	501	0.74912	30.0362	40.0953
Pyruvate_carboxylase_subunit_A	UniRef90_A6L0D6	Bacteroides cellulosilyticus	501	0.72447	2.24659	3.10101
Undecaprenyl_phosphate_alpha_N_acetylglucosaminyltransferase	UniRef90_A6L0K3	Bacteroides cellulosilyticus	501	0.62937	5.7419	9.12324
Xylulose_kinase	UniRef90_A6L2R4	Bacteroides cellulosilyticus	501	1.06021	6.15321	5.80377
Oxaloacetate_decarboxylase_beta_chain	UniRef90_A6L381	Bacteroides cellulosilyticus	501	0.727713	11.4964	15.798
Propionyl_CoA_carboxylase_beta_chain	UniRef90_A6L384	Bacteroides cellulosilyticus	501	0.7644	12.7167	16.6362
NO_NAME	UniRef90_A6L5A8	Bacteroides cellulosilyticus	501	0.625239	8.98575	14.3717
GMP_synthase_glutamine_hydrolyzing_	UniRef90_A6L686	Bacteroides cellulosilyticus	501	1.26503	4.64123	3.66888
Malonyl_CoA_acyl_carrier_protein_transacylase	UniRef90_A6L7C8	Bacteroides cellulosilyticus	501	0.797721	12.2183	15.3165
UDP_N_acetylglucosamine_2_epimerase	UniRef90_A6L824	Bacteroides cellulosilyticus	501	1.23398	3.54484	2.87269
Hexapeptide_transferase_family_protein	UniRef90_A7ACV0	Bacteroides cellulosilyticus	501	1.67921	3.54605	2.11174
KDPG_and_KHG_aldolase	UniRef90_B0NM42	Bacteroides cellulosilyticus	501	0.736213	14.1688	19.2456
50S_ribosomal_protein_L29	UniRef90_B3C880	Bacteroides cellulosilyticus	501	1.71617	28.9993	16.8976
NO_NAME	UniRef90_C6INH8	Bacteroides cellulosilyticus	501	0.974498	2.20017	2.25775
NO_NAME	UniRef90_D4VIR8	Bacteroides cellulosilyticus	501	1.21727	18.3464	15.0717
Reverse_transcriptase_RNA_dependent_DNA_polymerase_	UniRef90_D4WAD6	Bacteroides cellulosilyticus	501	0.52999	2.68721	5.07031
Histidine_ammonia_lyase	UniRef90_D6CXL3	Bacteroides cellulosilyticus	501	1.1728	3.41523	2.91203
30S_ribosomal_protein_S21	UniRef90_D6CXR5	Bacteroides cellulosilyticus	501	2.28716	75.7294	33.1106
Transcriptional_regulator	UniRef90_D6CXX0	Bacteroides cellulosilyticus	501	0.81345	4.80801	5.91063
Quinolinate_synthase_A	UniRef90_D6CYT2	Bacteroides cellulosilyticus	501	0.920059	3.66461	3.98302
Uridine_kinase	UniRef90_D6D3U5	Bacteroides cellulosilyticus	501	1.02215	3.89258	3.80821
Rubrerythrin	UniRef90_D6D3X5	Bacteroides cellulosilyticus	501	2.65455	12.987	4.89235
DNA_polymerase_III_subunit_beta	UniRef90_D6D476	Bacteroides cellulosilyticus	501	0.768883	12.694	16.5096
Aspartokinase	UniRef90_D6D486	Bacteroides cellulosilyticus	501	0.422997	10.9345	25.8502
RNA_polymerase_Rpb6	UniRef90_D6D5D5	Bacteroides cellulosilyticus	501	4.21695	76.1016	18.0466
Electron_transport_complex_subunit_C	UniRef90_D6D5H5	Bacteroides cellulosilyticus	501	1.01655	8.77401	8.63118
3_oxoacyl_acyl_carrier_protein_reductase	UniRef90_D6D6H8	Bacteroides cellulosilyticus	501	0.33849	14.6165	43.1816
MoxR_like_ATPases	UniRef90_D6D6R4	Bacteroides cellulosilyticus	501	0.79805	13.8245	17.3228
4_hydroxy_tetrahydrodipicolinate_synthase	UniRef90_D6D6S6	Bacteroides cellulosilyticus	501	0.224667	5.29642	23.5746
Queuine_tRNA_ribosyltransferase	UniRef90_D6D6Y4	Bacteroides cellulosilyticus	501	0.4949	4.31082	8.71048
Sugar_Pentulose_and_hexulose_kinases	UniRef90_D6D733	Bacteroides cellulosilyticus	501	0.64463	4.68249	7.26385
NADH_ubiquinone_oxidoreductase_Na_translocating_E_subunit	UniRef90_D6D7D3	Bacteroides cellulosilyticus	501	2.10848	19.6776	9.33263
Aspartate_tyrosine_aromatic_aminotransferase	UniRef90_D6D7Z6	Bacteroides cellulosilyticus	501	0.849567	7.56088	8.89969
NO_NAME	UniRef90_E1WM09	Bacteroides cellulosilyticus	501	0.715334	2.37616	3.32175
Protein_translocase_subunit_SecE	UniRef90_E1WPF0	Bacteroides cellulosilyticus	501	0.255572	96.736	378.508
Fumarate_reductase_iron_sulfur_protein	UniRef90_E1WSJ6	Bacteroides cellulosilyticus	501	0.231263	24.981	108.02
NO_NAME	UniRef90_E1WT29	Bacteroides cellulosilyticus	501	1.0685	17.2807	16.1729
Ribosome_binding_ATPase_YchF	UniRef90_E1WT71	Bacteroides cellulosilyticus	501	0.722846	4.41304	6.1051
NO_NAME	UniRef90_E1WTQ1	Bacteroides cellulosilyticus	501	0.48766	20.4125	41.8581
Purine_nucleoside_phosphorylase	UniRef90_E1WUL6	Bacteroides cellulosilyticus	501	0.593988	5.41775	9.12098
NO_NAME	UniRef90_E2N7E3	Bacteroides cellulosilyticus	501	0.135318	8.07911	59.7047
ABC_transporter_ATP_binding_protein	UniRef90_E2N7E4	Bacteroides cellulosilyticus	501	0.657393	8.19245	12.462
NO_NAME	UniRef90_E2N7E8	Bacteroides cellulosilyticus	501	0.441426	23.3655	52.9318
NO_NAME	UniRef90_E2N7F0	Bacteroides cellulosilyticus	501	0.278978	2.35013	8.42404
NO_NAME	UniRef90_E2N7I0	Bacteroides cellulosilyticus	501	0.985781	12.9701	13.1572
NO_NAME	UniRef90_E2N7N9	Bacteroides cellulosilyticus	501	1.15519	11.7852	10.202
Clostripain_family	UniRef90_E2N7R0	Bacteroides cellulosilyticus	501	0.94761	2.1815	2.30211
Peptidase_Do	UniRef90_E2N7R4	Bacteroides cellulosilyticus	501	1.6327	6.85319	4.19746
NO_NAME	UniRef90_E2N7W3	Bacteroides cellulosilyticus	501	0.511145	2.17303	4.2513
NO_NAME	UniRef90_E2N7Z7	Bacteroides cellulosilyticus	501	0.846035	2.05775	2.43223
NO_NAME	UniRef90_E2N862	Bacteroides cellulosilyticus	501	0	26.8831	#NUM!
Iron_only_hydrogenase_maturation_rSAM_protein_HydE	UniRef90_E2N8C0	Bacteroides cellulosilyticus	501	1.21382	3.08717	2.54336
Fibrobacter_succinogene_major_paralogous_domain_protein	UniRef90_E2N8D1	Bacteroides cellulosilyticus	501	0.602523	2.2307	3.70226
Nucleotide_sugar_dehydrogenase	UniRef90_E2N8E5	Bacteroides cellulosilyticus	501	0.255347	66.4612	260.278
NO_NAME	UniRef90_E2N8E9	Bacteroides cellulosilyticus	501	0	5.43443	#NUM!
PAS_domain_S_box_protein_Fragment_	UniRef90_E2N8I5	Bacteroides cellulosilyticus	501	0.85392	2.89729	3.39293
NO_NAME	UniRef90_E2N994	Bacteroides cellulosilyticus	501	0.511819	24.9789	48.8041
NO_NAME	UniRef90_E2N9E1	Bacteroides cellulosilyticus	501	1.22879	8.69894	7.07925
NO_NAME	UniRef90_E2N9E7	Bacteroides cellulosilyticus	501	0.766717	155.641	202.996
NO_NAME	UniRef90_E2N9T6	Bacteroides cellulosilyticus	501	1.41128	5.3207	3.77012
NO_NAME	UniRef90_E2N9U5	Bacteroides cellulosilyticus	501	0.63959	2.94521	4.60484
tRNA_guanine_N_7_methyltransferase	UniRef90_E2NA27	Bacteroides cellulosilyticus	501	2.17993	5.26586	2.41561
NO_NAME	UniRef90_E2NAH1	Bacteroides cellulosilyticus	501	11.2442	240.321	21.3729
Putative_aspartate_semialdehyde_dehydrogenase_Fragment_	UniRef90_E2NAK8	Bacteroides cellulosilyticus	501	0.671111	3.59658	5.35914
NO_NAME	UniRef90_E2NAM9	Bacteroides cellulosilyticus	501	0.640276	2.01186	3.14218
NO_NAME	UniRef90_E2NBC0	Bacteroides cellulosilyticus	501	0	2.03721	#NUM!
NO_NAME	UniRef90_E2NBD7	Bacteroides cellulosilyticus	501	0.600447	3.38691	5.64065
NO_NAME	UniRef90_E2NC25	Bacteroides cellulosilyticus	501	0.226488	18.1461	80.1192
Sugar_transport_protein	UniRef90_E2NC26	Bacteroides cellulosilyticus	501	1.39029	3.00823	2.16374
NO_NAME	UniRef90_E2NC27	Bacteroides cellulosilyticus	501	0.676513	3.78664	5.59729
NO_NAME	UniRef90_E2NC28	Bacteroides cellulosilyticus	501	1.4702	3.97822	2.70591
SusD_family_protein	UniRef90_E2NC30	Bacteroides cellulosilyticus	501	0.714672	4.11672	5.7603
NO_NAME	UniRef90_E2NC31	Bacteroides cellulosilyticus	501	0.219062	4.20549	19.1977
NO_NAME	UniRef90_E2NC32	Bacteroides cellulosilyticus	501	1.64045	4.40132	2.683
Inosine_uridine_preferring_nucleoside_hydrolase	UniRef90_E2NC34	Bacteroides cellulosilyticus	501	0.711878	7.7045	10.8228
NO_NAME	UniRef90_E2NCW9	Bacteroides cellulosilyticus	501	0.264825	2.69671	10.183
Leucine_Rich_Repeat_protein	UniRef90_E2ND35	Bacteroides cellulosilyticus	501	1.03329	3.23888	3.13453
NO_NAME	UniRef90_E2ND38	Bacteroides cellulosilyticus	501	1.32878	3.50695	2.63923
NO_NAME	UniRef90_E2ND93	Bacteroides cellulosilyticus	501	1.33555	8.49011	6.357
MutS_domain_I_protein	UniRef90_E2NDJ6	Bacteroides cellulosilyticus	501	0.694168	4.16688	6.0027
PAS_domain_S_box_protein_Fragment_	UniRef90_E2NDS6	Bacteroides cellulosilyticus	501	0.986418	2.24658	2.27752
50S_ribosomal_protein_L24	UniRef90_E2NEJ9	Bacteroides cellulosilyticus	501	0.861125	31.6066	36.7038
NO_NAME	UniRef90_E2NEM1	Bacteroides cellulosilyticus	501	0	6.79072	#NUM!
NO_NAME	UniRef90_E2NFA9	Bacteroides cellulosilyticus	501	0.766717	2.34635	3.06026
NO_NAME	UniRef90_E2NFB7	Bacteroides cellulosilyticus	501	3.06686	10.4728	3.41482
Proton_translocating_NADH_quinone_oxidoreductase_chain_L	UniRef90_E2NFM4	Bacteroides cellulosilyticus	501	1.44277	4.43572	3.07445
NO_NAME	UniRef90_E2NG02	Bacteroides cellulosilyticus	501	0.328593	19.517	59.3957
NO_NAME	UniRef90_E2NG43	Bacteroides cellulosilyticus	501	0.523445	4.81296	9.19479
Putative_glyceraldehyde_3_phosphate_dehydrogenase_type_I	UniRef90_E2NG88	Bacteroides cellulosilyticus	501	4.93302	165.816	33.6135
TonB_linked_outer_membrane_protein_SusC_RagA_family	UniRef90_E2NGL9	Bacteroides cellulosilyticus	501	0.552196	2.23734	4.05172
NO_NAME	UniRef90_E2NGS7	Bacteroides cellulosilyticus	501	0	2.37962	#NUM!
Biotin_requiring_enzyme	UniRef90_E2NGX3	Bacteroides cellulosilyticus	501	1.02229	15.2413	14.909
NO_NAME	UniRef90_E2NH25	Bacteroides cellulosilyticus	501	1.14754	24.9309	21.7254
NO_NAME	UniRef90_E2NH62	Bacteroides cellulosilyticus	501	1.13778	3.26083	2.86594
NO_NAME	UniRef90_E2NHX9	Bacteroides cellulosilyticus	501	0.766718	2.06286	2.6905
NO_NAME	UniRef90_E2NIG4	Bacteroides cellulosilyticus	501	1.88772	45.499	24.1026
Protein_GrpE	UniRef90_E2NIK8	Bacteroides cellulosilyticus	501	1.4338	5.88879	4.10711
NO_NAME	UniRef90_E2NIQ7	Bacteroides cellulosilyticus	501	0.520282	2.84557	5.46928
NO_NAME	UniRef90_E2NIT4	Bacteroides cellulosilyticus	501	0.766719	25.4473	33.1898
Linear_amide_C_N_hydrolase_choloylglycine_hydrolase_family_protein_Fragment_	UniRef90_E2NIU6	Bacteroides cellulosilyticus	501	1.06733	2.37844	2.22841
NO_NAME	UniRef90_E2NIX3	Bacteroides cellulosilyticus	501	0.602516	37.8339	62.7931
NO_NAME	UniRef90_E2NIX4	Bacteroides cellulosilyticus	501	0.712183	39.5217	55.4937
NO_NAME	UniRef90_E2NJ05	Bacteroides cellulosilyticus	501	0.511145	3.07242	6.01085
Peptidyl_prolyl_cis_trans_isomerase	UniRef90_E2NJ25	Bacteroides cellulosilyticus	501	0.335774	2.58003	7.68382
NO_NAME	UniRef90_E2NJ33	Bacteroides cellulosilyticus	501	0.383358	5.39013	14.0603
Phenylalanine_tRNA_ligase_B5_domain_protein_Fragment_	UniRef90_E2NJB0	Bacteroides cellulosilyticus	501	0.452175	7.20566	15.9356
Superoxide_dismutase	UniRef90_E2NJH4	Bacteroides cellulosilyticus	501	2.70111	105.277	38.9755
Cobalt_chelatase_CbiK_	UniRef90_E2NJV4	Bacteroides cellulosilyticus	501	1.16876	6.50892	5.56908
NO_NAME	UniRef90_E2NJV7	Bacteroides cellulosilyticus	501	0.766718	2.7163	3.54276
MORN_repeat_protein	UniRef90_E2NK55	Bacteroides cellulosilyticus	501	1.5402	6.25672	4.06227
MORN_repeat_protein	UniRef90_E2NK56	Bacteroides cellulosilyticus	501	0.918982	2.61149	2.84172
NO_NAME	UniRef90_E2NKD6	Bacteroides cellulosilyticus	501	0.285863	20.472	71.6149
Putative_aspartate_tRNA_ligase	UniRef90_E2NKN1	Bacteroides cellulosilyticus	501	1.64742	15.0514	9.13633
NIF3_NGG1p_interacting_factor_3_Fragment_	UniRef90_E2NKP1	Bacteroides cellulosilyticus	501	0.893266	3.34823	3.7483
Hsp90_protein_Fragment_	UniRef90_E2NKQ6	Bacteroides cellulosilyticus	501	7.61217	16.0078	2.10292
L_fucose_isomerase_domain_protein	UniRef90_E2NKZ1	Bacteroides cellulosilyticus	501	0.612127	14.0538	22.9589
Putative_arabinose_isomerase	UniRef90_E2NKZ2	Bacteroides cellulosilyticus	501	1.94145	14.1445	7.2855
NO_NAME	UniRef90_E2NLG5	Bacteroides cellulosilyticus	501	1.84012	7.4863	4.06837
NO_NAME	UniRef90_E2NLK5	Bacteroides cellulosilyticus	501	0.765904	2.40767	3.14357
RNA_polymerase_sigma_70_factor	UniRef90_E2NLM8	Bacteroides cellulosilyticus	501	0.894506	2.70517	3.02421
Homocysteine_S_methyltransferase	UniRef90_E2NLR3	Bacteroides cellulosilyticus	501	0.581432	2.97974	5.12483
NO_NAME	UniRef90_E2NM21	Bacteroides cellulosilyticus	501	1.96967	4.06233	2.06244
Toxin_antitoxin_system_toxin_component_RelE_family	UniRef90_E2NM90	Bacteroides cellulosilyticus	501	1.59022	5.85749	3.68344
DNA_binding_helix_turn_helix_protein	UniRef90_E2NM91	Bacteroides cellulosilyticus	501	1.91679	10.4924	5.47392
NO_NAME	UniRef90_E2NME7	Bacteroides cellulosilyticus	501	0.383359	20.6127	53.7686
Phenylalanyl_tRNA_synthetase_beta_subunit_Fragment_	UniRef90_E2NN38	Bacteroides cellulosilyticus	501	0.348334	7.41956	21.3001
NO_NAME	UniRef90_E2NN53	Bacteroides cellulosilyticus	501	0.867221	54.0249	62.2966
NO_NAME	UniRef90_E5X036	Bacteroides cellulosilyticus	501	1.80457	8.87068	4.91567
TonB_family_domain_containing_protein	UniRef90_E5X0B8	Bacteroides cellulosilyticus	501	1.55745	12.8642	8.2598
TonB_family_domain_containing_protein	UniRef90_E5X0B9	Bacteroides cellulosilyticus	501	0.691145	12.1308	17.5518
NO_NAME	UniRef90_E5X0C0	Bacteroides cellulosilyticus	501	1.53261	12.7222	8.30104
NO_NAME	UniRef90_E5X0C2	Bacteroides cellulosilyticus	501	2.01123	12.5908	6.26025
Indolepyruvate_oxidoreductase_subunit_IorA	UniRef90_E6SNN3	Bacteroides cellulosilyticus	501	0.516543	6.19106	11.9856
Two_component_transcriptional_regulator_winged_helix_family	UniRef90_E6SPC1	Bacteroides cellulosilyticus	501	0.234396	12.7679	54.4716
Transcriptional_regulator_AsnC_family	UniRef90_E6SPH9	Bacteroides cellulosilyticus	501	0.0851908	9.51757	111.721
L_threonine_3_dehydrogenase	UniRef90_E6SPL9	Bacteroides cellulosilyticus	501	0.956584	15.0664	15.7502
Arginine_tRNA_ligase	UniRef90_E6SQ40	Bacteroides cellulosilyticus	501	1.14912	5.46176	4.75297
Phosphoglucomutase_phosphomannomutase_alpha_beta_alpha_domain_I	UniRef90_E6SQB3	Bacteroides cellulosilyticus	501	0.845905	13.6101	16.0894
H_transporting_two_sector_ATPase_alpha_beta_subunit_central_region	UniRef90_E6SQQ3	Bacteroides cellulosilyticus	501	0.944241	4.8212	5.10591
Electron_transfer_flavoprotein_alpha_beta_subunit	UniRef90_E6SQZ4	Bacteroides cellulosilyticus	501	0.810899	13.5286	16.6834
Electron_transfer_flavoprotein_alpha_subunit	UniRef90_E6SQZ5	Bacteroides cellulosilyticus	501	0.674128	5.75373	8.53507
Methylglyoxal_synthase	UniRef90_E6SR39	Bacteroides cellulosilyticus	501	0.51098	23.8296	46.6351
Transcriptional_regulator_MarR_family	UniRef90_E6SR47	Bacteroides cellulosilyticus	501	0.278806	6.67206	23.9308
Translation_elongation_factor_2_EF_2_EF_G_	UniRef90_E6SR51	Bacteroides cellulosilyticus	501	2.50179	14.3076	5.71896
NO_NAME	UniRef90_E6SR85	Bacteroides cellulosilyticus	501	0.355881	39.7674	111.743
Three_deoxy_D_manno_octulosonic_acid_transferase_domain_containing_protein	UniRef90_E6SRA1	Bacteroides cellulosilyticus	501	0.573806	2.86625	4.99515
Chorismate_mutase	UniRef90_E6SRU6	Bacteroides cellulosilyticus	501	0.985179	4.34619	4.41158
Methionine_aminopeptidase	UniRef90_E6SRY5	Bacteroides cellulosilyticus	501	1.08952	20.3195	18.6499
Outer_membrane_transport_energization_protein_ExbB	UniRef90_E6SS12	Bacteroides cellulosilyticus	501	0.911021	96.777	106.229
Hydrogenase_large_subunit_domain_protein	UniRef90_E6SS46	Bacteroides cellulosilyticus	501	1.56837	3.415	2.17742
Glucose_1_phosphate_thymidylyltransferase	UniRef90_E6SSE1	Bacteroides cellulosilyticus	501	1.38793	8.4575	6.09363
IMP_cyclohydrolase_phosphoribosylaminoimidazolecarboxamide_formyltransferase	UniRef90_E6SSP2	Bacteroides cellulosilyticus	501	0.937482	13.1198	13.9947
Thymidine_kinase	UniRef90_E6SSS3	Bacteroides cellulosilyticus	501	1.15008	2.83103	2.4616
Ketol_acid_reductoisomerase	UniRef90_E6ST38	Bacteroides cellulosilyticus	501	1.61389	5.68205	3.52073
Chromosome_segregation_DNA_binding_protein	UniRef90_E6STI6	Bacteroides cellulosilyticus	501	0.687704	4.02633	5.85475
ROK_family_protein	UniRef90_E6STT1	Bacteroides cellulosilyticus	501	1.11962	17.0913	15.2652
GTPase_Obg	UniRef90_E6SV46	Bacteroides cellulosilyticus	501	0.958427	3.4666	3.61697
23S_rRNA_m_5_U_1939_methyltransferase	UniRef90_E6SVS3	Bacteroides cellulosilyticus	501	1.30624	2.65193	2.0302
Phosphoribosylaminoimidazolecarboxamide_formyltransferase	UniRef90_F0R1G8	Bacteroides cellulosilyticus	501	1.14946	3.8459	3.34584
NO_NAME	UniRef90_F3PK94	Bacteroides cellulosilyticus	501	2.29919	7.91636	3.4431
UDP_N_acetylmuramoylalanine_D_glutamate_ligase	UniRef90_F3PWT1	Bacteroides cellulosilyticus	501	0.544684	2.57503	4.72756
RHS_repeat_associated_core_domain_protein	UniRef90_G1UMG2	Bacteroides cellulosilyticus	501	1.68034	14.6853	8.73951
NO_NAME	UniRef90_I8US51	Bacteroides cellulosilyticus	501	1.0894	10.4083	9.55417
NO_NAME	UniRef90_I8US57	Bacteroides cellulosilyticus	501	0.802183	11.3029	14.0902
NO_NAME	UniRef90_I8UVM4	Bacteroides cellulosilyticus	501	0.788653	24.3165	30.8329
NO_NAME	UniRef90_I8V2J0	Bacteroides cellulosilyticus	501	0.438481	4.45824	10.1675
NO_NAME	UniRef90_I8V9P9	Bacteroides cellulosilyticus	501	0.767589	2.03139	2.64645
NO_NAME	UniRef90_I8VBM2	Bacteroides cellulosilyticus	501	1.80187	9.02136	5.00667
NO_NAME	UniRef90_I8VBQ1	Bacteroides cellulosilyticus	501	0.383358	3.39536	8.85688
NO_NAME	UniRef90_I8VBU5	Bacteroides cellulosilyticus	501	1.54631	11.8853	7.6862
NO_NAME	UniRef90_I8VC50	Bacteroides cellulosilyticus	501	1.73934	3.74069	2.15064
NO_NAME	UniRef90_I8VG40	Bacteroides cellulosilyticus	501	2.04105	5.83073	2.85673
tRNA_dihydrouridine_synthase	UniRef90_I8VGS9	Bacteroides cellulosilyticus	501	1.05055	2.13691	2.03409
NO_NAME	UniRef90_I8VMD2	Bacteroides cellulosilyticus	501	0.817908	3.32118	4.06058
NO_NAME	UniRef90_I8VQV4	Bacteroides cellulosilyticus	501	0.743189	3.86607	5.20201
NO_NAME	UniRef90_I8VRH4	Bacteroides cellulosilyticus	501	0.571732	4.60961	8.06253
NO_NAME	UniRef90_I8VUM9	Bacteroides cellulosilyticus	501	0.578481	3.28544	5.67943
NO_NAME	UniRef90_I8W0L6	Bacteroides cellulosilyticus	501	9.19093	18.9477	2.06156
NO_NAME	UniRef90_I8W2Q3	Bacteroides cellulosilyticus	501	1.08637	7.61473	7.00931
NO_NAME	UniRef90_I8W8E6	Bacteroides cellulosilyticus	501	0.664385	2.29284	3.45107
NO_NAME	UniRef90_I8WAG9	Bacteroides cellulosilyticus	501	2.30015	5.72257	2.48791
NO_NAME	UniRef90_I8WB44	Bacteroides cellulosilyticus	501	0.638925	3.89039	6.08897
NO_NAME	UniRef90_I8WB48	Bacteroides cellulosilyticus	501	0.428044	25.448	59.4518
NO_NAME	UniRef90_I8WB69	Bacteroides cellulosilyticus	501	1.48183	23.7136	16.0029
NO_NAME	UniRef90_I8WGQ0	Bacteroides cellulosilyticus	501	0.627272	2.21041	3.52384
Nucleotide_sugar_dehydrogenase_Fragment_	UniRef90_I8WIJ6	Bacteroides cellulosilyticus	501	0.628539	3.78544	6.02259
NO_NAME	UniRef90_I8WN95	Bacteroides cellulosilyticus	501	1.53125	9.17089	5.98914
NO_NAME	UniRef90_I8WNG0	Bacteroides cellulosilyticus	501	0.127786	44.6879	349.708
NO_NAME	UniRef90_I8WNN8	Bacteroides cellulosilyticus	501	1.29404	3.0942	2.39112
NO_NAME	UniRef90_I8WNX9	Bacteroides cellulosilyticus	501	3.5713	7.24612	2.02899
NO_NAME	UniRef90_I9EAW3	Bacteroides cellulosilyticus	501	0.19168	8.54544	44.5819
M6_family_metalloprotease_domain_containing_protein	UniRef90_I9EAW8	Bacteroides cellulosilyticus	501	1.24678	2.90429	2.32944
RNA_polymerase_sigma_70_factor_expansion_family_1	UniRef90_I9EH29	Bacteroides cellulosilyticus	501	0.423466	2.16136	5.10397
NO_NAME	UniRef90_I9EKF8	Bacteroides cellulosilyticus	501	3.54607	13.9446	3.93241
NO_NAME	UniRef90_I9ETT9	Bacteroides cellulosilyticus	501	1.74294	9.65706	5.54068
NO_NAME	UniRef90_I9EV45	Bacteroides cellulosilyticus	501	1.08849	4.16285	3.82444
NO_NAME	UniRef90_I9F7F8	Bacteroides cellulosilyticus	501	0.721429	5.37774	7.45429
NO_NAME	UniRef90_I9F7G2	Bacteroides cellulosilyticus	501	0.842911	3.79446	4.50162
NO_NAME	UniRef90_I9FBI0	Bacteroides cellulosilyticus	501	0.766717	3.02577	3.94639
NO_NAME	UniRef90_I9FF61	Bacteroides cellulosilyticus	501	0.669105	2.47199	3.69447
NO_NAME	UniRef90_I9FN51	Bacteroides cellulosilyticus	501	0.306688	17.2806	56.346
NO_NAME	UniRef90_I9FN56	Bacteroides cellulosilyticus	501	0.238016	7.64106	32.1032
NO_NAME	UniRef90_I9FN80	Bacteroides cellulosilyticus	501	0.551463	5.22237	9.47003
NADH_quinone_oxidoreductase_subunit_H	UniRef90_I9GWV4	Bacteroides cellulosilyticus	501	0.931348	7.71262	8.28113
NO_NAME	UniRef90_I9PK20	Bacteroides cellulosilyticus	501	1.29358	2.7909	2.1575
NO_NAME	UniRef90_I9PL70	Bacteroides cellulosilyticus	501	1.40906	6.58682	4.67463
NO_NAME	UniRef90_I9PUS3	Bacteroides cellulosilyticus	501	2.08039	10.2118	4.90858
SusC_RagA_family_TonB_linked_outer_membrane_protein	UniRef90_I9PX41	Bacteroides cellulosilyticus	501	0.751377	2.35305	3.13165
NO_NAME	UniRef90_I9Q3X4	Bacteroides cellulosilyticus	501	0.43615	12.2335	28.0487
NO_NAME	UniRef90_I9Q7Y1	Bacteroides cellulosilyticus	501	0.511146	8.32487	16.2867
NO_NAME	UniRef90_I9Q7Z6	Bacteroides cellulosilyticus	501	1.41438	7.41738	5.24425
NO_NAME	UniRef90_I9QGK7	Bacteroides cellulosilyticus	501	1.36573	64.0037	46.8641
NO_NAME	UniRef90_I9QHI3	Bacteroides cellulosilyticus	501	0.383444	11.0457	28.8065
NO_NAME	UniRef90_I9QKS7	Bacteroides cellulosilyticus	501	0.630941	3.75177	5.94631
NO_NAME	UniRef90_I9QMG4	Bacteroides cellulosilyticus	501	0.985637	4.0677	4.12697
NO_NAME	UniRef90_I9QYL7	Bacteroides cellulosilyticus	501	0.766764	2.95767	3.85734
Sialic_acid_O_acetyltransferase_NeuD_family_sugar_O_acyltransferase	UniRef90_I9QYM2	Bacteroides cellulosilyticus	501	0.422379	7.95439	18.8323
dTDP_4_dehydrorhamnose_3_5_epimerase	UniRef90_I9QYP4	Bacteroides cellulosilyticus	501	0.329021	17.8476	54.2446
NO_NAME	UniRef90_I9QZ07	Bacteroides cellulosilyticus	501	0.109531	2.26357	20.6661
NO_NAME	UniRef90_I9QZH4	Bacteroides cellulosilyticus	501	1.88187	5.51639	2.93133
NO_NAME	UniRef90_I9QZH8	Bacteroides cellulosilyticus	501	0	12.1046	#NUM!
Nucleotide_sugar_dehydrogenase	UniRef90_I9QZK4	Bacteroides cellulosilyticus	501	0.311478	16.0123	51.4075
NO_NAME	UniRef90_I9R0A3	Bacteroides cellulosilyticus	501	0.988803	7.09648	7.17684
NO_NAME	UniRef90_I9R1A7	Bacteroides cellulosilyticus	501	0.534327	8.486	15.8817
NO_NAME	UniRef90_I9UJ37	Bacteroides cellulosilyticus	501	1.18464	4.22355	3.56526
Translaldolase	UniRef90_J9F5B8	Bacteroides cellulosilyticus	501	0.509428	8.44537	16.5781
Acyl_acyl_carrier_protein_UDP_N_acetylglucosamine_O_acyltransferase	UniRef90_K9DWH4	Bacteroides cellulosilyticus	501	0.431322	6.49477	15.0578
Transcription_termination_factor_Rho	UniRef90_K9DXD9	Bacteroides cellulosilyticus	501	1.69448	7.18884	4.24251
NO_NAME	UniRef90_K9E036	Bacteroides cellulosilyticus	501	0.603773	4.6189	7.65007
Phosphopantetheine_adenylyltransferase	UniRef90_K9E043	Bacteroides cellulosilyticus	501	0.328668	2.37622	7.22987
NO_NAME	UniRef90_K9E238	Bacteroides cellulosilyticus	501	0.71374	9.8669	13.8242
Efflux_transporter_RND_family_MFP_subunit	UniRef90_K9E255	Bacteroides cellulosilyticus	501	0.4068	36.1163	88.7813
Elongation_factor_P	UniRef90_K9E463	Bacteroides cellulosilyticus	501	2.41023	23.3225	9.67647
NO_NAME	UniRef90_K9E4I7	Bacteroides cellulosilyticus	501	0.418328	23.6245	56.4735
8_amino_7_oxononanoate_synthase	UniRef90_K9E5X5	Bacteroides cellulosilyticus	501	0.733916	18.7079	25.4905
50S_ribosomal_protein_L27	UniRef90_K9E6C8	Bacteroides cellulosilyticus	501	2.43686	289.675	118.872
NO_NAME	UniRef90_K9E6R0	Bacteroides cellulosilyticus	501	0.663806	14.4677	21.7951
Protein_RecA	UniRef90_K9E7E4	Bacteroides cellulosilyticus	501	0.69286	3.61483	5.21726
NO_NAME	UniRef90_K9EE17	Bacteroides cellulosilyticus	501	1.07276	6.21046	5.78925
1_acylglycerol_3_phosphate_O_acyltransferase	UniRef90_K9EER8	Bacteroides cellulosilyticus	501	0.979732	2.0889	2.13211
NO_NAME	UniRef90_K9EF80	Bacteroides cellulosilyticus	501	0.255573	2.44466	9.56543
Cysteine_tRNA_ligase	UniRef90_K9EIH7	Bacteroides cellulosilyticus	501	0.535372	3.46263	6.46771
NO_NAME	UniRef90_K9ELD7	Bacteroides cellulosilyticus	501	0.79193	2.5126	3.17276
Chaperone_htpG	UniRef90_K9ENK8	Bacteroides cellulosilyticus	501	5.10242	39.8746	7.81484
NO_NAME	UniRef90_K9EQ31	Bacteroides cellulosilyticus	501	0.816864	5.67956	6.95288
NO_NAME	UniRef90_K9ESA1	Bacteroides cellulosilyticus	501	1.53344	71.9598	46.9271
NAD_specific_glutamate_dehydrogenase	UniRef90_P94316	Bacteroides cellulosilyticus	501	2.83521	25.1435	8.8683
Glutamate_dehydrogenase	UniRef90_P94598	Bacteroides cellulosilyticus	501	0.549341	12.0289	21.897
Phosphoenolpyruvate_carboxykinase_ATP_	UniRef90_Q5L7N5	Bacteroides cellulosilyticus	501	1.02218	65.2136	63.7985
Glutamate_tRNA_ligase	UniRef90_Q5L883	Bacteroides cellulosilyticus	501	1.55502	7.53378	4.8448
Elongation_factor_Tu	UniRef90_Q5L890	Bacteroides cellulosilyticus	501	3.81215	231.364	60.6914
50S_ribosomal_protein_L11	UniRef90_Q5L893	Bacteroides cellulosilyticus	501	3.25793	73.2775	22.492
50S_ribosomal_protein_L7_L12	UniRef90_Q5L896	Bacteroides cellulosilyticus	501	3.19465	326.88	102.321
Elongation_factor_G	UniRef90_Q5L8A7	Bacteroides cellulosilyticus	501	1.46307	31.0599	21.2292
50S_ribosomal_protein_L3	UniRef90_Q5L8A9	Bacteroides cellulosilyticus	501	0.339939	17.6604	51.9517
50S_ribosomal_protein_L4	UniRef90_Q5L8B0	Bacteroides cellulosilyticus	501	3.122	38.6623	12.3838
50S_ribosomal_protein_L2	UniRef90_Q5L8B2	Bacteroides cellulosilyticus	501	0.765582	46.7326	61.0418
30S_ribosomal_protein_S19	UniRef90_Q5L8B3	Bacteroides cellulosilyticus	501	0.574687	25.6548	44.6414
50S_ribosomal_protein_L22	UniRef90_Q5L8B4	Bacteroides cellulosilyticus	501	1.67802	36.96	22.026
30S_ribosomal_protein_S3	UniRef90_Q5L8B5	Bacteroides cellulosilyticus	501	1.93487	58.4045	30.1852
50S_ribosomal_protein_L16	UniRef90_Q5L8B6	Bacteroides cellulosilyticus	501	0.287518	50.1729	174.503
50S_ribosomal_protein_L14	UniRef90_Q5L8B9	Bacteroides cellulosilyticus	501	2.59694	26.0484	10.0304
50S_ribosomal_protein_L5	UniRef90_Q5L8C1	Bacteroides cellulosilyticus	501	1.99706	28.3535	14.1976
30S_ribosomal_protein_S14	UniRef90_Q5L8C2	Bacteroides cellulosilyticus	501	1.02229	36.8457	36.0423
30S_ribosomal_protein_S8	UniRef90_Q5L8C3	Bacteroides cellulosilyticus	501	1.95591	40.9629	20.9432
50S_ribosomal_protein_L6	UniRef90_Q5L8C4	Bacteroides cellulosilyticus	501	2.40411	26.9945	11.2285
50S_ribosomal_protein_L18	UniRef90_Q5L8C5	Bacteroides cellulosilyticus	501	0.436019	22.9217	52.5703
30S_ribosomal_protein_S5	UniRef90_Q5L8C6	Bacteroides cellulosilyticus	501	0.859929	20.108	23.3833
30S_ribosomal_protein_S13	UniRef90_Q5L8D3	Bacteroides cellulosilyticus	501	0.958396	61.6712	64.3483
30S_ribosomal_protein_S11	UniRef90_Q5L8D4	Bacteroides cellulosilyticus	501	0.750537	49.4087	65.8311
30S_ribosomal_protein_S4	UniRef90_Q5L8D5	Bacteroides cellulosilyticus	501	0.821483	49.1328	59.8099
DNA_directed_RNA_polymerase_subunit_alpha	UniRef90_Q5L8D6	Bacteroides cellulosilyticus	501	1.12515	34.7965	30.926
GTPase_Der	UniRef90_Q5L8K8	Bacteroides cellulosilyticus	501	1.00839	5.62675	5.57996
ATP_dependent_Clp_protease_ATP_binding_subunit_ClpX	UniRef90_Q5L8L7	Bacteroides cellulosilyticus	501	0.811021	5.71838	7.05084
Asparagine_tRNA_ligase	UniRef90_Q5L8W2	Bacteroides cellulosilyticus	501	1.04943	8.30467	7.9135
30S_ribosomal_protein_S9	UniRef90_Q5L8W6	Bacteroides cellulosilyticus	501	6.90045	31.7323	4.59858
30S_ribosomal_protein_S2	UniRef90_Q5L8W7	Bacteroides cellulosilyticus	501	1.47889	33.3419	22.5452
Redox_sensing_transcriptional_repressor_Rex	UniRef90_Q5L8X0	Bacteroides cellulosilyticus	501	0.31677	3.4982	11.0434
Malate_dehydrogenase	UniRef90_Q5L8Z8	Bacteroides cellulosilyticus	501	1.35214	21.967	16.2461
GTP_cyclohydrolase_1	UniRef90_Q5L925	Bacteroides cellulosilyticus	501	0.986678	3.60223	3.65087
30S_ribosomal_protein_S18	UniRef90_Q5L9B6	Bacteroides cellulosilyticus	501	1.28098	134.779	105.216
50S_ribosomal_protein_L9	UniRef90_Q5L9B7	Bacteroides cellulosilyticus	501	0.974553	224.852	230.724
Glucose_6_phosphate_isomerase	UniRef90_Q5L9E3	Bacteroides cellulosilyticus	501	0.747655	16.7775	22.4402
Dihydroxy_acid_dehydratase	UniRef90_Q5L9I8	Bacteroides cellulosilyticus	501	1.34844	3.39369	2.51675
UDP_N_acetylglucosamine_1_carboxyvinyltransferase	UniRef90_Q5L9P3	Bacteroides cellulosilyticus	501	0.872277	2.51613	2.88456
Meso_diaminopimelate_D_dehydrogenase	UniRef90_Q5L9Q6	Bacteroides cellulosilyticus	501	1.0374	24.7836	23.8901
3_isopropylmalate_dehydrogenase	UniRef90_Q5LAB4	Bacteroides cellulosilyticus	501	0.953048	5.62949	5.90683
Adenylosuccinate_synthetase	UniRef90_Q5LAD5	Bacteroides cellulosilyticus	501	1.28136	12.6325	9.85863
60_kDa_chaperonin	UniRef90_Q5LAF6	Bacteroides cellulosilyticus	501	9.51173	38.026	3.9978
Bifunctional_protein_FolD	UniRef90_Q5LAX0	Bacteroides cellulosilyticus	501	0.38012	4.76989	12.5484
Elongation_factor_4	UniRef90_Q5LC85	Bacteroides cellulosilyticus	501	0.706186	7.33259	10.3834
Proline_tRNA_ligase	UniRef90_Q5LCF0	Bacteroides cellulosilyticus	501	0.729842	7.76251	10.6359
50S_ribosomal_protein_L28	UniRef90_Q5LCF5	Bacteroides cellulosilyticus	501	4.08915	103.264	25.2532
50S_ribosomal_protein_L33	UniRef90_Q5LCF6	Bacteroides cellulosilyticus	501	0.674844	72.2261	107.026
Signal_recognition_particle_receptor_FtsY	UniRef90_Q5LCF7	Bacteroides cellulosilyticus	501	0.438101	2.83902	6.48028
Xylose_isomerase	UniRef90_Q5LCV9	Bacteroides cellulosilyticus	501	1.05626	9.00198	8.52251
Serine_hydroxymethyltransferase	UniRef90_Q5LD58	Bacteroides cellulosilyticus	501	0.95266	21.6946	22.7727
ATP_synthase_subunit_alpha	UniRef90_Q5LD82	Bacteroides cellulosilyticus	501	1.72676	9.53347	5.52102
ATP_synthase_subunit_beta	UniRef90_Q5LD89	Bacteroides cellulosilyticus	501	0.888695	13.8432	15.577
Phosphoribosylglycinamide_formyltransferase_2	UniRef90_Q5LD90	Bacteroides cellulosilyticus	501	0.883958	4.00231	4.52772
3_methyl_2_oxobutanoate_hydroxymethyltransferase	UniRef90_Q5LD96	Bacteroides cellulosilyticus	501	0.589783	6.62517	11.2332
50S_ribosomal_protein_L20	UniRef90_Q5LEQ3	Bacteroides cellulosilyticus	501	0	42.1589	#NUM!
Sulfate_adenylyltransferase_subunit_2	UniRef90_Q5LES4	Bacteroides cellulosilyticus	501	0.802767	2.41443	3.00763
NADPH_dependent_7_cyano_7_deazaguanine_reductase	UniRef90_Q5LFI5	Bacteroides cellulosilyticus	501	2.49184	5.55605	2.2297
UPF0365_protein_BF1143	UniRef90_Q5LG75	Bacteroides cellulosilyticus	501	0.702751	6.04855	8.60696
50S_ribosomal_protein_L21	UniRef90_Q5LGR5	Bacteroides cellulosilyticus	501	3.45023	155.714	45.1315
Aspartate_1_decarboxylase	UniRef90_Q5LGS0	Bacteroides cellulosilyticus	501	0.170382	10.0853	59.1922
Glucosamine_6_phosphate_deaminase	UniRef90_Q5LGU0	Bacteroides cellulosilyticus	501	0.924768	42.5259	45.9855
Uridylate_kinase	UniRef90_Q5LHK5	Bacteroides cellulosilyticus	501	0.72405	6.40505	8.84615
50S_ribosomal_protein_L19	UniRef90_Q5LHW2	Bacteroides cellulosilyticus	501	2.5239	122.239	48.4327
N_acetyl_gamma_glutamyl_phosphate_reductase	UniRef90_Q5LHZ1	Bacteroides cellulosilyticus	501	0.518625	2.51233	4.84421
Argininosuccinate_lyase	UniRef90_Q5LI10	Bacteroides cellulosilyticus	501	1.18699	2.40081	2.0226
Orotate_phosphoribosyltransferase	UniRef90_Q5LI12	Bacteroides cellulosilyticus	501	0.468548	37.1099	79.2018
50S_ribosomal_protein_L34	UniRef90_Q5LI34	Bacteroides cellulosilyticus	501	1.02229	23.0745	22.5714
Tyrosine_tRNA_ligase	UniRef90_Q5LJ19	Bacteroides cellulosilyticus	501	1.38933	7.25334	5.22075
S_adenosylmethionine_synthase	UniRef90_Q5LJ26	Bacteroides cellulosilyticus	501	0.64422	5.39106	8.36834
S_adenosylmethionine_tRNA_ribosyltransferase_isomerase	UniRef90_Q5LJ28	Bacteroides cellulosilyticus	501	0.847704	6.1455	7.24958
Adenosylhomocysteinase	UniRef90_Q64MT2	Bacteroides cellulosilyticus	501	0.72235	10.9334	15.1359
50S_ribosomal_protein_L32	UniRef90_Q64NV0	Bacteroides cellulosilyticus	501	2.47054	72.2328	29.2377
Prephenate_dehydratase	UniRef90_Q64P94	Bacteroides cellulosilyticus	501	0.440242	6.25603	14.2105
Serine_type_site_specific_recombinase	UniRef90_Q64S75	Bacteroides cellulosilyticus	501	1.17827	8.35348	7.0896
NO_NAME	UniRef90_Q64S94	Bacteroides cellulosilyticus	501	2.55106	5.82836	2.28468
NO_NAME	UniRef90_Q64SC0	Bacteroides cellulosilyticus	501	3.04159	6.57754	2.16253
NO_NAME	UniRef90_Q64SC2	Bacteroides cellulosilyticus	501	2.27811	15.7097	6.89594
NO_NAME	UniRef90_Q64SD4	Bacteroides cellulosilyticus	501	0.57933	8.20053	14.1552
NO_NAME	UniRef90_Q64SE1	Bacteroides cellulosilyticus	501	0.600485	3.70489	6.16983
NO_NAME	UniRef90_Q64SE2	Bacteroides cellulosilyticus	501	0.739509	3.6663	4.95775
NO_NAME	UniRef90_Q64SE3	Bacteroides cellulosilyticus	501	0.156265	3.05028	19.52
NO_NAME	UniRef90_Q64SE4	Bacteroides cellulosilyticus	501	0.652611	2.72327	4.17289
NO_NAME	UniRef90_Q64SE8	Bacteroides cellulosilyticus	501	4.88272	55.0072	11.2657
NO_NAME	UniRef90_Q64SE9	Bacteroides cellulosilyticus	501	2.22526	32.3687	14.546
Indolepyruvate_oxidoreductase_subunit_IorB	UniRef90_Q64VN5	Bacteroides cellulosilyticus	501	0.676516	5.49324	8.1199
Seryl_tRNA_synthetase	UniRef90_Q64XL9	Bacteroides cellulosilyticus	501	0.330733	7.23925	21.8885
Aminomethyltransferase	UniRef90_Q89YZ6	Bacteroides cellulosilyticus	501	0.612969	6.61596	10.7933
Glycoside_transferase_family_4	UniRef90_Q89ZS2	Bacteroides cellulosilyticus	501	1.34827	6.43213	4.77065
Flotillin_like_protein	UniRef90_Q8A001	Bacteroides cellulosilyticus	501	1.17244	2.82395	2.40861
Orotidine_5_phosphate_decarboxylase	UniRef90_Q8A012	Bacteroides cellulosilyticus	501	1.20492	5.36689	4.45413
Bifunctional_enzyme_LpxC_FabZ	UniRef90_Q8A015	Bacteroides cellulosilyticus	501	0.915759	10.1326	11.0647
NADH_quinone_oxidoreductase_subunit_B	UniRef90_Q8A0F5	Bacteroides cellulosilyticus	501	0.704255	20.5553	29.1872
Elongation_factor_Ts	UniRef90_Q8A0Z3	Bacteroides cellulosilyticus	501	0.767264	39.2836	51.1995
ATP_dependent_Clp_protease_proteolytic_subunit	UniRef90_Q8A129	Bacteroides cellulosilyticus	501	0.440671	6.08719	13.8135
N_acetylornithine_carbamoyltransferase	UniRef90_Q8A1E9	Bacteroides cellulosilyticus	501	1.41753	3.36875	2.3765
30S_ribosomal_protein_S20	UniRef90_Q8A276	Bacteroides cellulosilyticus	501	2.826	259.86	91.9531
Putative_K_stimulated_pyrophosphate_energized_sodium_pump	UniRef90_Q8A294	Bacteroides cellulosilyticus	501	1.24757	2.71552	2.17665
4_deoxy_L_threo_5_hexosulose_uronate_ketol_isomerase_1	UniRef90_Q8A2S4	Bacteroides cellulosilyticus	501	0.468548	10.4619	22.3283
Rubrerythrin	UniRef90_Q8A2X3	Bacteroides cellulosilyticus	501	2.24858	33.0951	14.7182
Leucine_tRNA_ligase	UniRef90_Q8A329	Bacteroides cellulosilyticus	501	0.461316	6.13656	13.3023
50S_ribosomal_protein_L1	UniRef90_Q8A466	Bacteroides cellulosilyticus	501	1.52807	85.3257	55.8389
30S_ribosomal_protein_S10	UniRef90_Q8A475	Bacteroides cellulosilyticus	501	1.53344	20.5336	13.3906
30S_ribosomal_protein_S17_1	UniRef90_Q8A485	Bacteroides cellulosilyticus	501	0.553653	19.4775	35.1799
Transcription_elongation_factor_GreA	UniRef90_Q8A4N4	Bacteroides cellulosilyticus	501	3.49438	9.32639	2.66897
N5_carboxyaminoimidazole_ribonucleotide_mutase	UniRef90_Q8A4S9	Bacteroides cellulosilyticus	501	0.425955	17.5326	41.1606
Aminotransferase_class_IV	UniRef90_Q8A4W7	Bacteroides cellulosilyticus	501	0.920383	9.01594	9.79586
Iron_regulated_protein_A	UniRef90_Q8A4W8	Bacteroides cellulosilyticus	501	1.30809	11.5597	8.83707
Thiol_oxidoreductase	UniRef90_Q8A4W9	Bacteroides cellulosilyticus	501	1.13336	3.86183	3.40742
NO_NAME	UniRef90_Q8A4X0	Bacteroides cellulosilyticus	501	1.31341	2.66099	2.02602
Putative_GMP_synthase_glutamine_hydrolyzing_2	UniRef90_Q8A525	Bacteroides cellulosilyticus	501	0.787934	10.5352	13.3706
30S_ribosomal_protein_S6	UniRef90_Q8A5S5	Bacteroides cellulosilyticus	501	0.862557	119.495	138.536
ATP_dependent_6_phosphofructokinase_2	UniRef90_Q8A624	Bacteroides cellulosilyticus	501	0.666712	9.28741	13.9302
Phosphoglycerate_kinase	UniRef90_Q8A753	Bacteroides cellulosilyticus	501	1.00786	51.9098	51.5051
Phosphoserine_aminotransferase	UniRef90_Q8A8L4	Bacteroides cellulosilyticus	501	2.24068	27.1036	12.0961
Altronate_oxidoreductase	UniRef90_Q8A9J0	Bacteroides cellulosilyticus	501	0.742757	39.4155	53.0665
Uronate_isomerase	UniRef90_Q8A9J2	Bacteroides cellulosilyticus	501	1.6972	29.2764	17.2498
Probable_transcriptional_regulatory_protein_BT_0627	UniRef90_Q8AA38	Bacteroides cellulosilyticus	501	1.60965	8.23268	5.11457
Electron_transport_complex_subunit_E	UniRef90_Q8AA44	Bacteroides cellulosilyticus	501	0.249409	5.79721	23.2438
Transcriptional_regulatory_protein_RprY	UniRef90_Q9AE24	Bacteroides cellulosilyticus	501	3.36858	29.013	8.61283
Glycine_tRNA_ligase	UniRef90_R5C195	Bacteroides cellulosilyticus	501	0.504647	14.2077	28.1537
NO_NAME	UniRef90_R5C2Q1	Bacteroides cellulosilyticus	501	4.11586	150.605	36.5914
tRNA_pseudouridine_synthase_B	UniRef90_R5C3L2	Bacteroides cellulosilyticus	501	0.557614	2.79965	5.02078
ATP_synthase_alpha_beta_family_nucleotide_binding_domain_protein	UniRef90_R5C3Y5	Bacteroides cellulosilyticus	501	0.967584	5.45914	5.64204
Signal_recognition_particle_protein	UniRef90_R5C667	Bacteroides cellulosilyticus	501	0.722814	10.1148	13.9936
NO_NAME	UniRef90_R5C7J7	Bacteroides cellulosilyticus	501	0.766717	192.043	250.475
Riboflavin_biosynthesis_protein_RibBA	UniRef90_R5C808	Bacteroides cellulosilyticus	501	0.65622	3.75641	5.72432
Formate_tetrahydrofolate_ligase	UniRef90_R5C8U9	Bacteroides cellulosilyticus	501	2.14306	5.26249	2.4556
Galactokinase	UniRef90_R5CAJ6	Bacteroides cellulosilyticus	501	0.684958	25.2119	36.8079
Peptide_chain_release_factor_2	UniRef90_R5CB34	Bacteroides cellulosilyticus	501	0.803109	2.22569	2.77134
NO_NAME	UniRef90_R5CBB2	Bacteroides cellulosilyticus	501	0.817861	6.02133	7.3623
Sigma_70_family_RNA_polymerase_sigma_factor	UniRef90_R5CBU0	Bacteroides cellulosilyticus	501	1.22625	56.6815	46.2235
Enoyl_acyl_carrier_protein_reductase_NADH_	UniRef90_R5CD91	Bacteroides cellulosilyticus	501	0.287518	10.5002	36.5203
GTPase_HflX	UniRef90_R5CER8	Bacteroides cellulosilyticus	501	1.63685	3.36042	2.05298
Peptidyl_tRNA_hydrolase	UniRef90_R5CGS7	Bacteroides cellulosilyticus	501	0.209149	4.18104	19.9908
NO_NAME	UniRef90_R5F0W3	Bacteroides cellulosilyticus	501	1.00083	35.2763	35.2471
Protein_translocase_subunit_SecY	UniRef90_R5J0A3	Bacteroides cellulosilyticus	501	1.52679	22.9069	15.0033
NO_NAME	UniRef90_R5J5L7	Bacteroides cellulosilyticus	501	0.344547	3.54346	10.2844
Aspartate_semialdehyde_dehydrogenase	UniRef90_R5J6I6	Bacteroides cellulosilyticus	501	0.868945	7.22499	8.31467
NO_NAME	UniRef90_R5J857	Bacteroides cellulosilyticus	501	0.591643	4.07179	6.88218
Pyruvate_2_ketoisovalerate_family_2_oxoacid_acceptor_oxidoreductase_gamma_subunit	UniRef90_R5JC86	Bacteroides cellulosilyticus	501	1.06146	22.6253	21.3152
Formyltetrahydrofolate_deformylase	UniRef90_R5JDV7	Bacteroides cellulosilyticus	501	0.431246	2.26409	5.2501
NO_NAME	UniRef90_R5JKS1	Bacteroides cellulosilyticus	501	1.49081	3.70214	2.48331
NO_NAME	UniRef90_R5JLF1	Bacteroides cellulosilyticus	501	0.792056	2.30125	2.90542
Aminoacyl_histidine_dipeptidase	UniRef90_R5JMX3	Bacteroides cellulosilyticus	501	1.53061	4.35367	2.84441
Polyribonucleotide_nucleotidyltransferase	UniRef90_R5JPP0	Bacteroides cellulosilyticus	501	0.627409	29.1808	46.51
NO_NAME	UniRef90_R5JQA6	Bacteroides cellulosilyticus	501	0.766719	9.49358	12.3821
NADH_ubiquinone_oxidoreductase_B_subunit	UniRef90_R5JQX3	Bacteroides cellulosilyticus	501	0.602395	13.7322	22.7959
Cupin_domain_containing_protein	UniRef90_R5JSJ5	Bacteroides cellulosilyticus	501	1.22604	7.38956	6.0272
Cof_like_hydrolase	UniRef90_R5JTB1	Bacteroides cellulosilyticus	501	0.907361	3.30683	3.64445
NO_NAME	UniRef90_R5JX92	Bacteroides cellulosilyticus	501	1.02191	3.08804	3.02183
NO_NAME	UniRef90_R5K1D1	Bacteroides cellulosilyticus	501	0.413065	25.7049	62.2297
2_isopropylmalate_synthase	UniRef90_R5K2H2	Bacteroides cellulosilyticus	501	0.671906	2.99347	4.45518
Chromosomal_replication_initiator_protein_DnaA	UniRef90_R5K460	Bacteroides cellulosilyticus	501	1.48046	7.4291	5.01812
Phosphate_ABC_transporter	UniRef90_R5K5I1	Bacteroides cellulosilyticus	501	0.396641	14.3079	36.0727
Adenylosuccinate_lyase	UniRef90_R5K610	Bacteroides cellulosilyticus	501	0.644262	9.71249	15.0754
NO_NAME	UniRef90_R5LU37	Bacteroides cellulosilyticus	501	1.33992	3.76574	2.81042
Radical_SAM_domain_protein	UniRef90_R5LUR2	Bacteroides cellulosilyticus	501	0.544952	3.76639	6.91142
NO_NAME	UniRef90_R5LVJ1	Bacteroides cellulosilyticus	501	0.602107	4.4958	7.46679
Transcriptional_regulator_BlaI_MecI_CopY_family	UniRef90_R5LW97	Bacteroides cellulosilyticus	501	0.766716	3.08669	4.02586
L_serine_ammonia_lyase	UniRef90_R5LX64	Bacteroides cellulosilyticus	501	1.73848	3.89538	2.24068
NO_NAME	UniRef90_R5LX79	Bacteroides cellulosilyticus	501	0.255572	10.9437	42.8202
Metallo_beta_lactamase_domain_protein	UniRef90_R5LXF9	Bacteroides cellulosilyticus	501	0.423488	5.42126	12.8014
Alpha_amylase_catalytic_domain_protein	UniRef90_R5LY49	Bacteroides cellulosilyticus	501	0.564602	3.76421	6.66702
Deoxyribose_phosphate_aldolase	UniRef90_R5LY84	Bacteroides cellulosilyticus	501	0.255052	3.42785	13.4398
NO_NAME	UniRef90_R5LYL4	Bacteroides cellulosilyticus	501	3.55639	10.4085	2.9267
Glycosyl_hydrolase_family_88	UniRef90_R5LZF5	Bacteroides cellulosilyticus	501	0.632081	3.72189	5.88831
NO_NAME	UniRef90_R5LZS8	Bacteroides cellulosilyticus	501	1.70617	5.18487	3.03889
Flavodoxin_like_protein	UniRef90_R5M0W9	Bacteroides cellulosilyticus	501	0.38142	4.21592	11.0532
Peroxiredoxin	UniRef90_R5M126	Bacteroides cellulosilyticus	501	1.02229	10.4543	10.2263
NO_NAME	UniRef90_R5M162	Bacteroides cellulosilyticus	501	0.490643	3.10058	6.31941
NO_NAME	UniRef90_R5M1B3	Bacteroides cellulosilyticus	501	0.246774	3.09261	12.5322
Tyrosine_recombinase_XerC	UniRef90_R5M1W9	Bacteroides cellulosilyticus	501	1.46021	44.1978	30.268
Glycosyl_hydrolase_family_88	UniRef90_R5M1Y3	Bacteroides cellulosilyticus	501	1.03026	11.7971	11.4505
NO_NAME	UniRef90_R5M224	Bacteroides cellulosilyticus	501	0.380168	4.73364	12.4514
Peptidase_S41_family	UniRef90_R5M254	Bacteroides cellulosilyticus	501	0.896827	3.69083	4.11543
NO_NAME	UniRef90_R5M299	Bacteroides cellulosilyticus	501	0.864498	3.23291	3.73963
ATP_synthase_subunit_delta	UniRef90_R5M2F5	Bacteroides cellulosilyticus	501	0.810491	11.8425	14.6116
Lactaldehyde_reductase	UniRef90_R5M2H2	Bacteroides cellulosilyticus	501	0.692272	7.41273	10.7078
Flavin_reductase_like_protein	UniRef90_R5M2I6	Bacteroides cellulosilyticus	501	0.282652	4.07734	14.4253
3_deoxy_manno_octulosonate_cytidylyltransferase	UniRef90_R5M2J0	Bacteroides cellulosilyticus	501	1.14987	3.44466	2.9957
NO_NAME	UniRef90_R5M2L2	Bacteroides cellulosilyticus	501	0.478986	16.574	34.6023
TIGR02453_family_protein	UniRef90_R5M2L6	Bacteroides cellulosilyticus	501	1.30342	6.24938	4.7946
NO_NAME	UniRef90_R5M366	Bacteroides cellulosilyticus	501	0.57063	7.0667	12.384
NADH_quinone_oxidoreductase_subunit_C_D	UniRef90_R5M3K2	Bacteroides cellulosilyticus	501	1.33567	9.29355	6.95796
NO_NAME	UniRef90_R5M3L6	Bacteroides cellulosilyticus	501	0.255573	9.26517	36.2525
Glycosyl_hydrolase_family_2_sugar_binding_domain_protein	UniRef90_R5M3N2	Bacteroides cellulosilyticus	501	1.14921	2.40276	2.0908
NO_NAME	UniRef90_R5M3S2	Bacteroides cellulosilyticus	501	1.03216	2.49729	2.4195
Sec_independent_protein_translocase_protein_TatA	UniRef90_R5M3X5	Bacteroides cellulosilyticus	501	0.458247	7.63561	16.6626
Proton_translocating_NADH_quinone_oxidoreductase_chain_L	UniRef90_R5M3Z3	Bacteroides cellulosilyticus	501	0.191679	5.0986	26.5996
Diaminopimelate_epimerase	UniRef90_R5M4C7	Bacteroides cellulosilyticus	501	0.368209	3.43004	9.31547
Chromate_transport_protein	UniRef90_R5M5C0	Bacteroides cellulosilyticus	501	1.35731	3.16954	2.33516
Glycosyl_hydrolase_family_3_N_terminal_domain_protein	UniRef90_R5M5D2	Bacteroides cellulosilyticus	501	0.966867	2.51303	2.59915
Phosphoribosylamine_glycine_ligase	UniRef90_R5M5I5	Bacteroides cellulosilyticus	501	1.21183	3.69139	3.04613
Pullulanase_type_I	UniRef90_R5M5K5	Bacteroides cellulosilyticus	501	1.07133	2.36633	2.20878
Outer_membrane_efflux_protein	UniRef90_R5M5L0	Bacteroides cellulosilyticus	501	0.470455	5.06638	10.7691
NO_NAME	UniRef90_R5M5P7	Bacteroides cellulosilyticus	501	0.30368	8.82793	29.0698
Peptide_deformylase	UniRef90_R5M5T8	Bacteroides cellulosilyticus	501	1.0035	2.96684	2.9565
NO_NAME	UniRef90_R5M5W1	Bacteroides cellulosilyticus	501	1.29234	12.9901	10.0516
NO_NAME	UniRef90_R5M5Z5	Bacteroides cellulosilyticus	501	0.361078	4.26845	11.8214
HpaII_restriction_endonuclease	UniRef90_R5M6B8	Bacteroides cellulosilyticus	501	0.920248	2.48213	2.69723
Polygalacturonase_Pectinase_	UniRef90_R5M6F9	Bacteroides cellulosilyticus	501	1.52929	3.43767	2.24788
NO_NAME	UniRef90_R5M6J0	Bacteroides cellulosilyticus	501	0.63893	4.74835	7.43173
NO_NAME	UniRef90_R5M6M0	Bacteroides cellulosilyticus	501	0.702564	5.90262	8.40154
Antibiotic_biosynthesis_monooxygenase	UniRef90_R5M6T5	Bacteroides cellulosilyticus	501	2.30015	32.324	14.053
6_7_dimethyl_8_ribityllumazine_synthase	UniRef90_R5M6U0	Bacteroides cellulosilyticus	501	0.670876	3.25157	4.84675
5_formyltetrahydrofolate_cyclo_ligase	UniRef90_R5M6U5	Bacteroides cellulosilyticus	501	0.343949	2.9678	8.62861
NO_NAME	UniRef90_R5M712	Bacteroides cellulosilyticus	501	0.766719	26.1852	34.1523
Creatinase	UniRef90_R5M715	Bacteroides cellulosilyticus	501	0.648395	6.08567	9.38574
Methylenetetrahydrofolate_reductase	UniRef90_R5M798	Bacteroides cellulosilyticus	501	0.789968	2.00378	2.53653
Transcriptional_regulator_LuxR_family	UniRef90_R5M7E1	Bacteroides cellulosilyticus	501	1.28863	17.9359	13.9185
NO_NAME	UniRef90_R5M7F6	Bacteroides cellulosilyticus	501	1.19785	4.59596	3.83683
MaoC_like_protein	UniRef90_R5M7J5	Bacteroides cellulosilyticus	501	2.12846	5.90594	2.77475
UDP_glucose_4_epimerase	UniRef90_R5M7L8	Bacteroides cellulosilyticus	501	0.866355	28.5171	32.9162
Nitroreductase_family_protein	UniRef90_R5M7R7	Bacteroides cellulosilyticus	501	0.590295	3.3426	5.66259
NO_NAME	UniRef90_R5M7S1	Bacteroides cellulosilyticus	501	0.568265	7.5963	13.3675
Dihydroorotate_dehydrogenase_2	UniRef90_R5M7T3	Bacteroides cellulosilyticus	501	1.22675	27.1566	22.1371
Tetratricopeptide_repeat_protein	UniRef90_R5M7T5	Bacteroides cellulosilyticus	501	1.01785	25.3147	24.8707
NO_NAME	UniRef90_R5M7W2	Bacteroides cellulosilyticus	501	1.18466	3.35026	2.82803
NO_NAME	UniRef90_R5M815	Bacteroides cellulosilyticus	501	0.955305	2.66251	2.78707
Electron_transport_complex_subunit_G	UniRef90_R5M819	Bacteroides cellulosilyticus	501	1.40257	3.1159	2.22157
Peptidase_C1_like_family	UniRef90_R5M828	Bacteroides cellulosilyticus	501	0.347088	6.98929	20.1369
SusD_family_protein	UniRef90_R5M848	Bacteroides cellulosilyticus	501	1.49994	6.92304	4.61555
Phosphate_import_ATP_binding_protein_PstB	UniRef90_R5M862	Bacteroides cellulosilyticus	501	1.47314	9.54072	6.47644
NO_NAME	UniRef90_R5M874	Bacteroides cellulosilyticus	501	0.989575	3.08891	3.12145
NO_NAME	UniRef90_R5M879	Bacteroides cellulosilyticus	501	0.617971	2.13136	3.44896
NO_NAME	UniRef90_R5M884	Bacteroides cellulosilyticus	501	0.780656	3.55593	4.55505
OmpA_family_protein	UniRef90_R5M8A0	Bacteroides cellulosilyticus	501	0.765945	5.74382	7.499
ABC_transporter_ATP_binding_protein	UniRef90_R5M8P8	Bacteroides cellulosilyticus	501	2.28301	5.23891	2.29474
L_asparaginase_type_I	UniRef90_R5M916	Bacteroides cellulosilyticus	501	0.766185	2.35105	3.06851
6_carboxy_5_6_7_8_tetrahydropterin_synthase	UniRef90_R5M981	Bacteroides cellulosilyticus	501	2.10939	9.10498	4.3164
NADH_ubiquinone_plastoquinone_oxidoreductase_chain_6	UniRef90_R5M9E8	Bacteroides cellulosilyticus	501	0.255572	15.3589	60.096
NO_NAME	UniRef90_R5M9L8	Bacteroides cellulosilyticus	501	0.766718	77.7512	101.408
50S_ribosomal_protein_L13	UniRef90_R5MAK5	Bacteroides cellulosilyticus	501	2.08494	50.8756	24.4015
Alpha_N_arabinofuranosidase_2	UniRef90_R5MBB0	Bacteroides cellulosilyticus	501	1.05541	3.1465	2.98129
PAP2_family_protein	UniRef90_R5MBF5	Bacteroides cellulosilyticus	501	1.52687	7.91484	5.18372
Peptidase_M16_inactive_domain_protein	UniRef90_R5MDF3	Bacteroides cellulosilyticus	501	0.799987	8.25231	10.3156
NO_NAME	UniRef90_R5MDG6	Bacteroides cellulosilyticus	501	0.767016	3.0181	3.93485
NO_NAME	UniRef90_R5MDK5	Bacteroides cellulosilyticus	501	1.39309	87.3435	62.6978
NO_NAME	UniRef90_R5MDK7	Bacteroides cellulosilyticus	501	0.541213	4.57676	8.45649
NO_NAME	UniRef90_R5MDL2	Bacteroides cellulosilyticus	501	0.403369	2.57345	6.3799
NO_NAME	UniRef90_R5MDP2	Bacteroides cellulosilyticus	501	0.511144	3.38702	6.62634
NO_NAME	UniRef90_R5MDR2	Bacteroides cellulosilyticus	501	0.869718	2.56081	2.94442
7_carboxy_7_deazaguanine_synthase	UniRef90_R5MF52	Bacteroides cellulosilyticus	501	1.08647	9.32555	8.58339
Peptidyl_prolyl_cis_trans_isomerase	UniRef90_R5MFG7	Bacteroides cellulosilyticus	501	1.01789	3.69128	3.62641
Uracil_DNA_glycosylase	UniRef90_R5MFP9	Bacteroides cellulosilyticus	501	0.408669	2.19876	5.38029
Endonuclease_exonuclease_phosphatase_family_protein	UniRef90_R5MFT8	Bacteroides cellulosilyticus	501	1.53192	4.30052	2.80727
Acetolactate_synthase_small_subunit	UniRef90_R5MH19	Bacteroides cellulosilyticus	501	0.456788	4.07339	8.91746
Glycosyl_hydrolase_family_3_N_terminal_domain_protein	UniRef90_R5MH59	Bacteroides cellulosilyticus	501	1.14199	4.29959	3.76501
Ribosomal_protein_L11_methyltransferase	UniRef90_R5MHE5	Bacteroides cellulosilyticus	501	0.369159	2.50948	6.79782
Acetolactate_synthase_large_subunit_biosynthetic_type	UniRef90_R5MHI4	Bacteroides cellulosilyticus	501	1.00995	3.24168	3.20973
Acyl_CoA_thioester_hydrolase_YbgC_YbaW_family	UniRef90_R5MHR3	Bacteroides cellulosilyticus	501	0.306802	2.83737	9.24822
NAD_dependent_epimerase_dehydratase_family_protein	UniRef90_R5MHR8	Bacteroides cellulosilyticus	501	1.39255	3.19476	2.29419
LysM_domain_protein	UniRef90_R5MHV0	Bacteroides cellulosilyticus	501	0.743224	3.38385	4.55294
Transcriptional_regulator_GntR_family	UniRef90_R5MHY6	Bacteroides cellulosilyticus	501	0.62904	6.38473	10.15
Cytidine_and_deoxycytidylate_deaminase_zinc_binding_region	UniRef90_R5MI14	Bacteroides cellulosilyticus	501	2.29879	9.31242	4.05101
NO_NAME	UniRef90_R5MIA3	Bacteroides cellulosilyticus	501	1.00457	3.22619	3.21151
Adenylyl_sulfate_kinase	UniRef90_R5MIC4	Bacteroides cellulosilyticus	501	0.943404	2.90351	3.0777
Outer_membrane_protein	UniRef90_R5MJF4	Bacteroides cellulosilyticus	501	3.20656	28.4664	8.87757
Mannose_6_phosphate_isomerase_class_I	UniRef90_R5MJJ8	Bacteroides cellulosilyticus	501	0.587205	16.6717	28.3916
CDP_diacylglycerol_serine_O_phosphatidyltransferase	UniRef90_R5MJN1	Bacteroides cellulosilyticus	501	0.236666	4.50227	19.0238
Ribosome_recycling_factor	UniRef90_R5MJP9	Bacteroides cellulosilyticus	501	5.01792	15.3225	3.05355
Sugar_isomerase_KpsF_GutQ_family	UniRef90_R5MJR7	Bacteroides cellulosilyticus	501	1.13203	5.95414	5.25969
Xaa_His_dipeptidase	UniRef90_R5MK17	Bacteroides cellulosilyticus	501	0.951929	4.07418	4.27992
NO_NAME	UniRef90_R5MKJ9	Bacteroides cellulosilyticus	501	0.713473	5.43681	7.6202
CobQ_CobB_MinD_ParA_nucleotide_binding_domain_protein	UniRef90_R5ML89	Bacteroides cellulosilyticus	501	1.53023	14.6891	9.5993
Glycosyl_hydrolase_family_88	UniRef90_R5MLN9	Bacteroides cellulosilyticus	501	0.498032	2.71441	5.45028
Transporter_small_conductance_mechanosensitive_ion_channel_MscS_family_protein	UniRef90_R5MLS7	Bacteroides cellulosilyticus	501	0.568355	2.30947	4.06343
NO_NAME	UniRef90_R5MLT6	Bacteroides cellulosilyticus	501	0.596264	3.49013	5.85334
4Fe_4S_binding_domain_protein	UniRef90_R5MMI2	Bacteroides cellulosilyticus	501	0.511086	10.9204	21.3671
NO_NAME	UniRef90_R5MMS5	Bacteroides cellulosilyticus	501	0.694313	2.55944	3.68629
Hemolysin	UniRef90_R5MMX8	Bacteroides cellulosilyticus	501	2.20842	10.502	4.75541
Thiamine_monophosphate_synthase_TENI	UniRef90_R5MN18	Bacteroides cellulosilyticus	501	3.06567	6.77645	2.21043
NO_NAME	UniRef90_R5MN58	Bacteroides cellulosilyticus	501	0.947033	2.35902	2.49096
Chromate_transport_protein	UniRef90_R5MNL2	Bacteroides cellulosilyticus	501	0.880635	2.53285	2.87617
Deoxyuridine_5_triphosphate_nucleotidohydrolase	UniRef90_R5MNS0	Bacteroides cellulosilyticus	501	1.02229	4.52715	4.42845
Histidine_kinase_A_domain_protein	UniRef90_R5MPC8	Bacteroides cellulosilyticus	501	1.61451	3.84793	2.38335
NO_NAME	UniRef90_R5MPE5	Bacteroides cellulosilyticus	501	0.841647	2.55648	3.03747
SusD_family_protein	UniRef90_R5MPJ2	Bacteroides cellulosilyticus	501	2.05142	7.56075	3.68562
Sua5_YciO_YrdC_YwlC_family_protein	UniRef90_R5MQ44	Bacteroides cellulosilyticus	501	0.676516	5.00318	7.39551
DJ_1_PfpI_family_protein	UniRef90_R5MQ89	Bacteroides cellulosilyticus	501	0.55755	4.82511	8.65413
Glutamine_amidotransferase_class_I	UniRef90_R5MQF7	Bacteroides cellulosilyticus	501	1.22657	3.39536	2.76817
Guanylate_kinase	UniRef90_R5MQM9	Bacteroides cellulosilyticus	501	0.712069	3.88688	5.45857
Holliday_junction_ATP_dependent_DNA_helicase_RuvA	UniRef90_R5MQP9	Bacteroides cellulosilyticus	501	1.10612	2.71629	2.45569
Large_conductance_mechanosensitive_channel	UniRef90_R5MQW9	Bacteroides cellulosilyticus	501	1.9168	8.68254	4.52972
Nucleoside_transporter	UniRef90_R5MR56	Bacteroides cellulosilyticus	501	0.656376	3.5987	5.48268
Lipid_kinase_YegS_Rv2252_BmrU_family	UniRef90_R5MRM7	Bacteroides cellulosilyticus	501	0.717917	2.35365	3.27845
TonB_linked_outer_membrane_protein_SusC_RagA_family	UniRef90_R5MRU9	Bacteroides cellulosilyticus	501	1.99493	5.24889	2.63112
SAF_domain_protein	UniRef90_R5MSA8	Bacteroides cellulosilyticus	501	1.64534	6.04789	3.67576
Antioxidant_AhpC_TSA_family	UniRef90_R5MSB4	Bacteroides cellulosilyticus	501	1.22367	11.8975	9.7228
Ribose_5_phosphate_isomerase_A	UniRef90_R5MSJ9	Bacteroides cellulosilyticus	501	1.00595	8.75782	8.706
NO_NAME	UniRef90_R5MSL7	Bacteroides cellulosilyticus	501	0.127869	4.86612	38.0555
Nucleotidyl_transferase	UniRef90_R5MSU4	Bacteroides cellulosilyticus	501	0.322829	2.0699	6.41175
Outer_membrane_efflux_protein	UniRef90_R5MTE5	Bacteroides cellulosilyticus	501	0.608087	4.1608	6.84244
Cold_shock_DNA_binding_domain_protein	UniRef90_R5MTJ0	Bacteroides cellulosilyticus	501	0.127786	2.10766	16.4937
NO_NAME	UniRef90_R5MTK2	Bacteroides cellulosilyticus	501	0.84766	11.2927	13.3221
Non_canonical_purine_NTP_pyrophosphatase	UniRef90_R5MTY5	Bacteroides cellulosilyticus	501	0	4.74671	#NUM!
Saccharopine_dehydrogenase	UniRef90_R5MWH5	Bacteroides cellulosilyticus	501	0.876393	5.90745	6.74064
NO_NAME	UniRef90_R5R879	Bacteroides cellulosilyticus	501	0.809983	5.02971	6.20965
Rne_Rng_family_ribonuclease	UniRef90_R5S4F2	Bacteroides cellulosilyticus	501	1.41182	7.39427	5.23742
Phosphate_acetyltransferase	UniRef90_R5S4K0	Bacteroides cellulosilyticus	501	1.03662	18.6941	18.0337
von_Willebrand_factor_type_A_domain_protein	UniRef90_R5S646	Bacteroides cellulosilyticus	501	0.740708	3.59146	4.84868
Proton_translocating_NADH_quinone_oxidoreductase	UniRef90_R5S6M9	Bacteroides cellulosilyticus	501	0.390898	5.87929	15.0405
4Fe_4S_binding_domain_protein	UniRef90_R5SWZ3	Bacteroides cellulosilyticus	501	2.30015	12.1665	5.28942
2_amino_3_ketobutyrate_coenzyme_A_ligase	UniRef90_R5U104	Bacteroides cellulosilyticus	501	0.76667	17.8138	23.2353
NO_NAME	UniRef90_R5USH4	Bacteroides cellulosilyticus	501	0.479254	46.039	96.064
NO_NAME	UniRef90_R5UT97	Bacteroides cellulosilyticus	501	0.897786	4.29598	4.78508
Phosphoglucosamine_mutase	UniRef90_R5UTB9	Bacteroides cellulosilyticus	501	1.66076	5.88439	3.54318
NO_NAME	UniRef90_R6A3Z3	Bacteroides cellulosilyticus	501	2.90934	31.4969	10.8262
UPF0145_protein_BN477_01042	UniRef90_R6A5Y0	Bacteroides cellulosilyticus	501	1.45754	8.14647	5.58921
ABC_transporter_ATP_binding_protein	UniRef90_R6ACB2	Bacteroides cellulosilyticus	501	0.665168	2.05021	3.08225
AMP_binding_enzyme	UniRef90_R6ACN3	Bacteroides cellulosilyticus	501	0.657161	2.57678	3.92109
Transporter_MotA_TolQ_ExbB_proton_channel_family_protein	UniRef90_R6AFS6	Bacteroides cellulosilyticus	501	1.12714	3.78867	3.36132
Succinate_dehydrogenase_cytochrome_B_subunit_b558_family	UniRef90_R6AJ99	Bacteroides cellulosilyticus	501	1.1435	8.75937	7.66015
NO_NAME	UniRef90_R6AJF3	Bacteroides cellulosilyticus	501	1.16836	2.57265	2.20194
NO_NAME	UniRef90_R6AK17	Bacteroides cellulosilyticus	501	1.06346	3.81265	3.58514
DNA_binding_protein_HU	UniRef90_R6AK60	Bacteroides cellulosilyticus	501	6.90045	81.9353	11.8739
Sodium_ion_translocating_decarboxylase_beta_subunit	UniRef90_R6ALC1	Bacteroides cellulosilyticus	501	0.652856	10.0864	15.4497
Diphosphate_fructose_6_phosphate_1_phosphotransferase	UniRef90_R6ALH1	Bacteroides cellulosilyticus	501	0.71304	38.4243	53.8881
Transcription_termination_antitermination_protein_NusG	UniRef90_R6ALP3	Bacteroides cellulosilyticus	501	0.826582	74.9935	90.7272
Acyl_CoA_thioester_hydrolase_YbgC_YbaW_family	UniRef90_R6AMC0	Bacteroides cellulosilyticus	501	1.40522	2.83583	2.01807
ATP_binding_cassette_protein_ChvD_family	UniRef90_R6AN66	Bacteroides cellulosilyticus	501	1.32602	3.23375	2.43868
Chorismate_synthase	UniRef90_R6ANY8	Bacteroides cellulosilyticus	501	1.81657	5.49211	3.02335
L_asparaginase_type_I	UniRef90_R6APH3	Bacteroides cellulosilyticus	501	0.68601	2.40211	3.50156
Xanthine_phosphoribosyltransferase	UniRef90_R6B342	Bacteroides cellulosilyticus	501	0.950425	4.23595	4.4569
Transcriptional_regulator_AraC_family	UniRef90_R6B4B0	Bacteroides cellulosilyticus	501	1.20989	3.24116	2.67888
Kinase_PfkB_family	UniRef90_R6B568	Bacteroides cellulosilyticus	501	0.92639	14.7103	15.8792
Phosphate_acetyl_butyryl_transferase	UniRef90_R6B7V4	Bacteroides cellulosilyticus	501	0.714537	3.40925	4.77127
ABC_transporter_ATP_binding_protein	UniRef90_R6B870	Bacteroides cellulosilyticus	501	0.433406	2.34061	5.4005
Translocator_protein_LysE_family	UniRef90_R6B8A6	Bacteroides cellulosilyticus	501	0.975049	4.06709	4.17117
FeS_assembly_protein_SufB	UniRef90_R6DCI9	Bacteroides cellulosilyticus	501	1.06829	3.45551	3.23461
Glycerol_3_phosphate_dehydrogenase	UniRef90_R6FBH9	Bacteroides cellulosilyticus	501	0.448786	2.35809	5.25438
Ribosomal_RNA_small_subunit_methyltransferase_I	UniRef90_R6FDK2	Bacteroides cellulosilyticus	501	0.86667	4.4332	5.11521
Starch_synthase	UniRef90_R6FDM3	Bacteroides cellulosilyticus	501	0.766718	10.8651	14.171
50S_ribosomal_protein_L15	UniRef90_R6FFT0	Bacteroides cellulosilyticus	501	0.920059	32.7941	35.6435
MotA_TolQ_ExbB_proton_channel_family_protein	UniRef90_R6FHZ3	Bacteroides cellulosilyticus	501	2.45043	114.48	46.7184
TrkA_protein	UniRef90_R6FM48	Bacteroides cellulosilyticus	501	0.432522	8.00702	18.5124
Phenylacetate_coenzyme_A_ligase	UniRef90_R6FPH6	Bacteroides cellulosilyticus	501	0.811178	6.1765	7.61423
Transcriptional_regulator_AsnC_family	UniRef90_R6FQM5	Bacteroides cellulosilyticus	501	1.0687	8.11034	7.58897
Lysine_tRNA_ligase	UniRef90_R6G829	Bacteroides cellulosilyticus	501	0.933694	11.0594	11.8448
Enolase	UniRef90_R6I126	Bacteroides cellulosilyticus	501	1.19967	41.3086	34.4333
NO_NAME	UniRef90_R6I1C4	Bacteroides cellulosilyticus	501	0.366693	2.96634	8.08945
NO_NAME	UniRef90_R6J682	Bacteroides cellulosilyticus	501	1.41599	3.70696	2.61793
Sigma_70_family_RNA_polymerase_sigma_factor	UniRef90_R6J687	Bacteroides cellulosilyticus	501	1.55288	3.39811	2.18826
MarC_family_membrane_protein	UniRef90_R6J691	Bacteroides cellulosilyticus	501	1.24854	10.5244	8.42939
NO_NAME	UniRef90_R6J7M6	Bacteroides cellulosilyticus	501	1.44556	10.181	7.04297
NO_NAME	UniRef90_R6J7T6	Bacteroides cellulosilyticus	501	0.273887	2.70809	9.88765
NO_NAME	UniRef90_R6JAD2	Bacteroides cellulosilyticus	501	1.35521	2.818	2.07938
2_3_bisphosphoglycerate_dependent_phosphoglycerate_mutase	UniRef90_R6JAE1	Bacteroides cellulosilyticus	501	1.37585	14.2063	10.3255
NO_NAME	UniRef90_R6JHR3	Bacteroides cellulosilyticus	501	0.725975	213.557	294.166
Ferritin_like_protein	UniRef90_R6JHR6	Bacteroides cellulosilyticus	501	1.05696	11.5149	10.8943
NO_NAME	UniRef90_R6JJX0	Bacteroides cellulosilyticus	501	0.588941	2.37565	4.03376
ATPase_histidine_kinase_DNA_gyrase_B_HSP90_domain_protein	UniRef90_R6JK16	Bacteroides cellulosilyticus	501	0.839859	3.28223	3.90807
NO_NAME	UniRef90_R6JK20	Bacteroides cellulosilyticus	501	1.63745	4.69935	2.86992
NO_NAME	UniRef90_R6JK25	Bacteroides cellulosilyticus	501	1.12343	30.4552	27.1092
Nicotinate_nucleotide_diphosphorylase_Carboxylating_	UniRef90_R6JNB3	Bacteroides cellulosilyticus	501	1.62041	9.96036	6.14682
NO_NAME	UniRef90_R6K3D5	Bacteroides cellulosilyticus	501	1.50192	14.8851	9.91071
NO_NAME	UniRef90_R6K3F0	Bacteroides cellulosilyticus	501	0.691867	5.17637	7.48174
NO_NAME	UniRef90_R6K3G2	Bacteroides cellulosilyticus	501	0.996431	2.13716	2.14482
Cof_like_hydrolase	UniRef90_R6K3G7	Bacteroides cellulosilyticus	501	0.431195	2.35311	5.45719
NO_NAME	UniRef90_R6K3J9	Bacteroides cellulosilyticus	501	0.612486	2.19904	3.59035
Ribosomal_RNA_small_subunit_methyltransferase_E	UniRef90_R6K3M8	Bacteroides cellulosilyticus	501	0.401755	2.62189	6.5261
NO_NAME	UniRef90_R6K3R1	Bacteroides cellulosilyticus	501	0.876198	2.40814	2.74839
Succinate_CoA_transferase	UniRef90_R6K3X5	Bacteroides cellulosilyticus	501	1.23147	12.1284	9.84874
NO_NAME	UniRef90_R6K464	Bacteroides cellulosilyticus	501	2.89305	30.3441	10.4886
NO_NAME	UniRef90_R6K496	Bacteroides cellulosilyticus	501	0.797022	2.87166	3.60299
NO_NAME	UniRef90_R6K4B8	Bacteroides cellulosilyticus	501	1.10389	2.78542	2.52327
NO_NAME	UniRef90_R6K4D7	Bacteroides cellulosilyticus	501	2.64313	10.6383	4.02487
Ribosomal_silencing_factor_RsfS	UniRef90_R6K4L0	Bacteroides cellulosilyticus	501	1.91595	9.5093	4.96323
5_nucleotidase_SurE	UniRef90_R6K4L4	Bacteroides cellulosilyticus	501	0.799949	10.1749	12.7195
NO_NAME	UniRef90_R6K4N6	Bacteroides cellulosilyticus	501	0.705548	3.19347	4.52623
NO_NAME	UniRef90_R6K4U9	Bacteroides cellulosilyticus	501	0.843389	3.12476	3.705
NO_NAME	UniRef90_R6K4X6	Bacteroides cellulosilyticus	501	0.191679	2.13637	11.1455
NO_NAME	UniRef90_R6K4Y5	Bacteroides cellulosilyticus	501	1.65757	4.7376	2.85816
Precorrin_3B_C17_methyltransferase	UniRef90_R6K4Y8	Bacteroides cellulosilyticus	501	0.999135	2.16039	2.16226
NO_NAME	UniRef90_R6K500	Bacteroides cellulosilyticus	501	1.30144	26.5012	20.3629
Sigma_70_family_RNA_polymerase_sigma_factor	UniRef90_R6K563	Bacteroides cellulosilyticus	501	0.541213	5.07405	9.37533
NO_NAME	UniRef90_R6K584	Bacteroides cellulosilyticus	501	0.892878	6.32827	7.08749
NO_NAME	UniRef90_R6K5B0	Bacteroides cellulosilyticus	501	1.11453	3.83076	3.43712
NO_NAME	UniRef90_R6K5F6	Bacteroides cellulosilyticus	501	0.958325	4.68539	4.88915
dTDP_4_dehydrorhamnose_reductase	UniRef90_R6K5J2	Bacteroides cellulosilyticus	501	1.05415	2.82643	2.68123
NO_NAME	UniRef90_R6K5N2	Bacteroides cellulosilyticus	501	0.928223	4.36253	4.69987
NO_NAME	UniRef90_R6K639	Bacteroides cellulosilyticus	501	2.14229	5.52319	2.57817
GDP_L_fucose_synthase	UniRef90_R6K668	Bacteroides cellulosilyticus	501	0.682098	3.36492	4.93319
NO_NAME	UniRef90_R6K6C1	Bacteroides cellulosilyticus	501	0.800246	61.7305	77.1394
NO_NAME	UniRef90_R6K6D0	Bacteroides cellulosilyticus	501	1.53343	20.3906	13.2973
NO_NAME	UniRef90_R6K6H9	Bacteroides cellulosilyticus	501	2.33662	6.44804	2.75955
NO_NAME	UniRef90_R6K6J4	Bacteroides cellulosilyticus	501	3.29681	16.6543	5.05164
NO_NAME	UniRef90_R6K6S0	Bacteroides cellulosilyticus	501	0.191679	209.861	1094.85
NO_NAME	UniRef90_R6K6X0	Bacteroides cellulosilyticus	501	1.09098	2.99914	2.74904
NO_NAME	UniRef90_R6K6Y6	Bacteroides cellulosilyticus	501	0.976672	6.62005	6.77817
NO_NAME	UniRef90_R6K700	Bacteroides cellulosilyticus	501	1.19252	3.90387	3.27364
MJ0936_family_phosphodiesterase	UniRef90_R6K732	Bacteroides cellulosilyticus	501	0.212106	2.34451	11.0535
NO_NAME	UniRef90_R6K796	Bacteroides cellulosilyticus	501	1.47181	4.25571	2.89148
NO_NAME	UniRef90_R6K7A8	Bacteroides cellulosilyticus	501	0.766836	2.29608	2.99422
Methylglyoxal_synthase	UniRef90_R6K7C9	Bacteroides cellulosilyticus	501	2.3517	6.49593	2.76223
NO_NAME	UniRef90_R6K7D5	Bacteroides cellulosilyticus	501	1.02199	21.3342	20.875
Pseudouridine_synthase	UniRef90_R6K7E2	Bacteroides cellulosilyticus	501	1.17617	3.03895	2.58376
NO_NAME	UniRef90_R6K7F6	Bacteroides cellulosilyticus	501	1.38009	4.34606	3.14911
NO_NAME	UniRef90_R6K7H9	Bacteroides cellulosilyticus	501	0.787506	2.94637	3.7414
NO_NAME	UniRef90_R6K7K3	Bacteroides cellulosilyticus	501	0.167632	2.71108	16.1728
Rod_shape_determining_protein_MreC	UniRef90_R6K7U2	Bacteroides cellulosilyticus	501	0.72406	3.05273	4.21613
NO_NAME	UniRef90_R6K7V5	Bacteroides cellulosilyticus	501	0.821168	2.2693	2.76351
[truncated: 10,575 more rows]

## Sheet: Deactivated genes
gene_name	gene_family	species	family_id	relative_expression_mother	relative_expression_infant	infant_mother_expression_ratio
Toprim_like_family_protein	UniRef90_A0A015PZD8	Bacteroides caccae	221	1.08578	0.426918	0.393191
Toprim_like_family_protein	UniRef90_A0A015PZD8	Bacteroides caccae	589	0.259233	0	0
NO_NAME	UniRef90_A0A015QIP6	Bacteroides caccae	221	0.788555	0.225979	0.286573
Conjugation_system_ATPase_TraG_family_protein	UniRef90_A0A015REA7	Bacteroides caccae	221	0.943698	0.247732	0.262511
Conjugation_system_ATPase_TraG_family_protein	UniRef90_A0A015REA7	Bacteroides caccae	589	0.256346	0.0127866	0.0498802
CobQ_CobB_MinD_ParA_nucleotide_binding_domain_protein	UniRef90_A0A015RQH5	Bacteroides caccae	221	1.16131	0.307981	0.265202
NO_NAME	UniRef90_A0A015SMR9	Bacteroides caccae	221	5.25704	0.341189	0.0649012
Helix_turn_helix_domain_protein	UniRef90_A0A015U1R7	Bacteroides caccae	221	2.06898	0.297976	0.14402
Helix_turn_helix_domain_protein	UniRef90_A0A015U1R7	Bacteroides caccae	589	0.254521	0.0316796	0.124467
NO_NAME	UniRef90_A0A015U368	Bacteroides caccae	221	1.21502	0.239973	0.197505
NO_NAME	UniRef90_A0A015U368	Bacteroides caccae	589	0.559193	0	0
Helix_turn_helix_domain_protein	UniRef90_A0A015U8I8	Bacteroides caccae	221	0.750689	0.215681	0.287311
Helix_turn_helix_domain_protein	UniRef90_A0A015U8I8	Bacteroides caccae	589	0.295193	0.0140466	0.0475847
NO_NAME	UniRef90_A0A015V734	Bacteroides caccae	221	0.481811	0.223071	0.462985
NO_NAME	UniRef90_A0A015V734	Bacteroides caccae	589	0.163996	0.0617668	0.376636
NO_NAME	UniRef90_A0A015VYS0	Bacteroides caccae	221	1.35034	0.296902	0.219873
NO_NAME	UniRef90_A0A015VYS0	Bacteroides caccae	589	0.244643	0.0175697	0.0718177
PcfJ_like_family_protein	UniRef90_A0A015XEZ0	Bacteroides caccae	221	1.28088	0.262729	0.205116
PcfJ_like_family_protein	UniRef90_A0A015XEZ0	Bacteroides caccae	589	0.254481	0.0157793	0.0620058
NO_NAME	UniRef90_A0A015YL99	Bacteroides caccae	221	0.810022	0.0556011	0.0686414
NO_NAME	UniRef90_A0A015ZBG2	Bacteroides caccae	221	0.69746	0.0690531	0.0990066
NO_NAME	UniRef90_A0A016AWE2	Bacteroides caccae	221	2.00758	0.26291	0.130959
NO_NAME	UniRef90_A0A016K7Q3	Bacteroides caccae	221	1.32276	0.273311	0.206621
NO_NAME	UniRef90_A0A016KDX5	Bacteroides caccae	221	5.73519	0.348808	0.060819
Conjugative_transposon_TraM_protein	UniRef90_A0A016KEP6	Bacteroides caccae	221	2.19152	0.274549	0.125278
NO_NAME	UniRef90_A0A016LRH0	Bacteroides caccae	221	0.906387	0.0541725	0.0597675
NO_NAME	UniRef90_A0A016LS09	Bacteroides caccae	221	0.689427	0.245911	0.356689
DNA_methylase_family_protein	UniRef90_A0A016LSI7	Bacteroides caccae	221	0.826219	0.187468	0.226899
NO_NAME	UniRef90_A0A016LXJ0	Bacteroides caccae	221	1.30451	0.305185	0.233946
Glycosyl_hydrolase_family_2_sugar_binding_domain_protein	UniRef90_A5ZB05	Bacteroides caccae	221	1.35525	0.400626	0.295611
Glycosyl_hydrolase_family_2_sugar_binding_domain_protein	UniRef90_A5ZB05	Bacteroides caccae	589	0.264413	0.0706554	0.267216
NO_NAME	UniRef90_A5ZB62	Bacteroides caccae	221	0.67013	0.124806	0.186242
NO_NAME	UniRef90_A5ZB62	Bacteroides caccae	589	0.0922939	0.0333876	0.361753
NO_NAME	UniRef90_A5ZBA2	Bacteroides caccae	221	0.438087	0.167726	0.38286
NO_NAME	UniRef90_A5ZBA2	Bacteroides caccae	589	0.984679	0.34315	0.348489
NO_NAME	UniRef90_A5ZBA5	Bacteroides caccae	221	0.376817	0.0435081	0.115462
NO_NAME	UniRef90_A5ZBF1	Bacteroides caccae	221	0.688646	0.29427	0.427317
NO_NAME	UniRef90_A5ZBF1	Bacteroides caccae	589	0.737981	0.131112	0.177663
NO_NAME	UniRef90_A5ZBQ9	Bacteroides caccae	221	0.657128	0	0
NO_NAME	UniRef90_A5ZBR2	Bacteroides caccae	221	0.87617	0.188326	0.214943
NO_NAME	UniRef90_A5ZBV8	Bacteroides caccae	589	0.737981	0.308834	0.418486
NO_NAME	UniRef90_A5ZC16	Bacteroides caccae	221	1.97139	0.268878	0.13639
NO_NAME	UniRef90_A5ZC70	Bacteroides caccae	221	1.1117	0.291138	0.261885
Glycosyltransferase_family_11	UniRef90_A5ZC72	Bacteroides caccae	221	1.95662	0.182265	0.0931528
NO_NAME	UniRef90_A5ZCA5	Bacteroides caccae	221	0.701443	0.236854	0.337667
NO_NAME	UniRef90_A5ZCK4	Bacteroides caccae	221	1.72058	0.0192688	0.011199
NO_NAME	UniRef90_A5ZCN5	Bacteroides caccae	221	0.682026	0.3292	0.48268
NO_NAME	UniRef90_A5ZCQ2	Bacteroides caccae	221	0.164283	0.0767254	0.467033
Transcription_termination_antitermination_factor_NusG	UniRef90_A5ZCW6	Bacteroides caccae	589	0.295191	0	0
Site_specific_recombinase_phage_integrase_family	UniRef90_A5ZCW7	Bacteroides caccae	221	0.932716	0.245525	0.263237
NO_NAME	UniRef90_A5ZCX0	Bacteroides caccae	589	0.376258	0	0
NO_NAME	UniRef90_A5ZD79	Bacteroides caccae	221	0.623188	0.291976	0.46852
NO_NAME	UniRef90_A5ZD82	Bacteroides caccae	221	1.58506	0.316965	0.199971
NO_NAME	UniRef90_A5ZD84	Bacteroides caccae	221	0.985699	0.069053	0.0700549
NO_NAME	UniRef90_A5ZD94	Bacteroides caccae	221	1.3244	0.32739	0.247198
NO_NAME	UniRef90_A5ZD94	Bacteroides caccae	589	1.47576	0.49477	0.335265
NO_NAME	UniRef90_A5ZD97	Bacteroides caccae	589	0.48896	0.0243834	0.0498679
Undecaprenyl_phosphate_glucose_phosphotransferase	UniRef90_A5ZDG2	Bacteroides caccae	589	0.510865	0.0316799	0.0620123
Methyltransferase_domain_protein	UniRef90_A5ZDR3	Bacteroides caccae	221	0.945014	0.433595	0.458824
Methyltransferase_domain_protein	UniRef90_A5ZDR3	Bacteroides caccae	589	0.421702	0.0411801	0.0976522
Site_specific_recombinase_phage_integrase_family	UniRef90_A5ZDY8	Bacteroides caccae	221	0.656073	0.167807	0.255775
NO_NAME	UniRef90_A5ZE07	Bacteroides caccae	221	0.898212	0.424886	0.473035
NO_NAME	UniRef90_A5ZE12	Bacteroides caccae	221	1.12786	0.271067	0.240337
NO_NAME	UniRef90_A5ZE14	Bacteroides caccae	221	0.637858	0.178619	0.280029
NO_NAME	UniRef90_A5ZE22	Bacteroides caccae	221	0.656032	0.119467	0.182105
Conserved_domain_protein	UniRef90_A5ZE38	Bacteroides caccae	221	1.24864	0.403037	0.322781
NO_NAME	UniRef90_A5ZE42	Bacteroides caccae	221	0.430506	0.180623	0.419559
NO_NAME	UniRef90_A5ZE60	Bacteroides caccae	221	1.40354	0.234274	0.166917
NO_NAME	UniRef90_A5ZE64	Bacteroides caccae	221	4.508	0	0
NO_NAME	UniRef90_A5ZE77	Bacteroides caccae	221	0.475675	0.104306	0.219279
NO_NAME	UniRef90_A5ZE78	Bacteroides caccae	221	0.685833	0.152095	0.221768
NO_NAME	UniRef90_A5ZE79	Bacteroides caccae	221	0.840824	0.206307	0.245363
NO_NAME	UniRef90_A5ZE85	Bacteroides caccae	221	0.492847	0.137049	0.278077
NO_NAME	UniRef90_A5ZE86	Bacteroides caccae	221	0.90602	0.150652	0.166279
NO_NAME	UniRef90_A5ZEA3	Bacteroides caccae	221	1.15853	0.193816	0.167294
NO_NAME	UniRef90_A5ZEA7	Bacteroides caccae	589	0.737983	0	0
NO_NAME	UniRef90_A5ZEA9	Bacteroides caccae	221	0.730145	0.227895	0.312124
Antioxidant_AhpC_TSA_family	UniRef90_A5ZEC5	Bacteroides caccae	221	0.375558	0.0600489	0.159892
Antioxidant_AhpC_TSA_family	UniRef90_A5ZEC5	Bacteroides caccae	589	0.47347	0.0392176	0.0828302
ATPase_histidine_kinase_DNA_gyrase_B_HSP90_domain_protein	UniRef90_A5ZEE0	Bacteroides caccae	221	1.05267	0.39568	0.375882
ATPase_histidine_kinase_DNA_gyrase_B_HSP90_domain_protein	UniRef90_A5ZEE0	Bacteroides caccae	589	0.520832	0.0430766	0.0827073
NO_NAME	UniRef90_A5ZEF4	Bacteroides caccae	589	0.710023	0.166474	0.234464
NO_NAME	UniRef90_A5ZEM3	Bacteroides caccae	221	1.53765	0.0751628	0.0488817
F5_8_type_C_domain_protein	UniRef90_A5ZEQ5	Bacteroides caccae	589	0.295265	0.0277648	0.0940335
Alpha_galactosidase	UniRef90_A5ZEQ6	Bacteroides caccae	589	0.0747632	0.0371678	0.49714
NO_NAME	UniRef90_A5ZES1	Bacteroides caccae	221	4.59989	0.217331	0.047247
Tetratricopeptide_repeat_protein	UniRef90_A5ZEU7	Bacteroides caccae	221	0.631335	0.274533	0.434846
NO_NAME	UniRef90_A5ZEU9	Bacteroides caccae	221	0.535573	0.1697	0.316857
NO_NAME	UniRef90_A5ZEV0	Bacteroides caccae	221	0.298208	0.137507	0.461111
NO_NAME	UniRef90_A5ZEV1	Bacteroides caccae	221	1.03074	0.206341	0.200188
TonB_dependent_receptor	UniRef90_A5ZEV2	Bacteroides caccae	221	1.08057	0.252471	0.233645
NO_NAME	UniRef90_A5ZEV9	Bacteroides caccae	589	0.983973	0	0
NO_NAME	UniRef90_A5ZEW8	Bacteroides caccae	221	0.985491	0.346938	0.352046
NO_NAME	UniRef90_A5ZEX5	Bacteroides caccae	589	0.657653	0.172142	0.261753
NO_NAME	UniRef90_A5ZEY1	Bacteroides caccae	221	1.69486	0.297535	0.175551
NO_NAME	UniRef90_A5ZEY7	Bacteroides caccae	221	0.979357	0.401175	0.409631
NO_NAME	UniRef90_A5ZF08	Bacteroides caccae	221	0.623197	0.265863	0.426611
NO_NAME	UniRef90_A5ZF08	Bacteroides caccae	589	0.194419	0.0872044	0.448538
PKD_domain_protein	UniRef90_A5ZF10	Bacteroides caccae	221	1.05093	0.179381	0.170687
PKD_domain_protein	UniRef90_A5ZF10	Bacteroides caccae	589	0.0642366	0.0285535	0.444504
NO_NAME	UniRef90_A5ZF43	Bacteroides caccae	221	1.58663	0.204518	0.128901
NO_NAME	UniRef90_A5ZF43	Bacteroides caccae	589	0.590383	0	0
NO_NAME	UniRef90_A5ZFB7	Bacteroides caccae	589	1.55703	0.372575	0.239286
Site_specific_recombinase_phage_integrase_family	UniRef90_A5ZFF1	Bacteroides caccae	221	1.30725	0.275177	0.210501
NO_NAME	UniRef90_A5ZFN7	Bacteroides caccae	221	0.944619	0.207159	0.219304
NO_NAME	UniRef90_A5ZFS7	Bacteroides caccae	589	2.95191	0.308835	0.104622
NO_NAME	UniRef90_A5ZG09	Bacteroides caccae	221	0.930451	0.15151	0.162835
NO_NAME	UniRef90_A5ZG10	Bacteroides caccae	221	0.544234	0.113913	0.209308
NO_NAME	UniRef90_A5ZG11	Bacteroides caccae	221	0.789656	0.188543	0.238765
NO_NAME	UniRef90_A5ZG84	Bacteroides caccae	589	0.887291	0.211639	0.238523
NO_NAME	UniRef90_A5ZGB2	Bacteroides caccae	221	1.64282	0.495785	0.301788
NO_NAME	UniRef90_A5ZGD1	Bacteroides caccae	221	0.268217	0	0
Stage_II_sporulation_protein_E	UniRef90_A5ZGR0	Bacteroides caccae	221	0.599755	0.235109	0.392007
NO_NAME	UniRef90_A5ZGR1	Bacteroides caccae	589	0.805069	0.0950262	0.118035
NO_NAME	UniRef90_A5ZGV6	Bacteroides caccae	221	0.876173	0.0690529	0.078812
NO_NAME	UniRef90_A5ZGX6	Bacteroides caccae	221	0.434899	0.131072	0.301385
NO_NAME	UniRef90_A5ZGX6	Bacteroides caccae	589	0.222414	0.0840631	0.377958
NO_NAME	UniRef90_A5ZGX7	Bacteroides caccae	589	0.836634	0.339769	0.406114
NO_NAME	UniRef90_A5ZGY7	Bacteroides caccae	221	0.70016	0.276191	0.394469
NO_NAME	UniRef90_A5ZGY9	Bacteroides caccae	589	1.1048	0.123607	0.111882
tRNA_specific_2_thiouridylase_MnmA	UniRef90_A5ZGZ8	Bacteroides caccae	589	1.47554	0.0482561	0.032704
DNA_binding_helix_turn_helix_protein	UniRef90_A5ZHH0	Bacteroides caccae	221	5.55857	0.246618	0.0443671
NO_NAME	UniRef90_A5ZHI2	Bacteroides caccae	221	0.597271	0.214057	0.358392
NO_NAME	UniRef90_A5ZHJ2	Bacteroides caccae	221	0.702528	0.264549	0.376567
NO_NAME	UniRef90_A5ZHJ2	Bacteroides caccae	589	0.0835901	0.0256987	0.307437
NO_NAME	UniRef90_A5ZHK2	Bacteroides caccae	221	0.557549	0.24342	0.43659
NO_NAME	UniRef90_A5ZHK2	Bacteroides caccae	589	0.249146	0	0
NO_NAME	UniRef90_A5ZHM6	Bacteroides caccae	221	0.876574	0.0179471	0.0204742
NO_NAME	UniRef90_A5ZHR7	Bacteroides caccae	221	1.31668	0.0870208	0.0660912
NO_NAME	UniRef90_A5ZHS0	Bacteroides caccae	221	2.60919	0.345264	0.132326
NO_NAME	UniRef90_A5ZHS0	Bacteroides caccae	589	1.47596	0	0
NO_NAME	UniRef90_A5ZHV6	Bacteroides caccae	589	0.590383	0.0106495	0.0180382
Chain_length_determinant_protein	UniRef90_A5ZI09	Bacteroides caccae	221	1.13492	0.284888	0.25102
Polysaccharide_biosynthesis_protein	UniRef90_A5ZI10	Bacteroides caccae	221	0.6576	0	0
NO_NAME	UniRef90_A5ZI11	Bacteroides caccae	221	0.225315	0.0566178	0.251283
NO_NAME	UniRef90_A5ZI12	Bacteroides caccae	221	0.876173	0.126154	0.143983
Radical_SAM_domain_protein	UniRef90_A5ZI13	Bacteroides caccae	221	3.25978	0.0591917	0.0181582
NO_NAME	UniRef90_A5ZI81	Bacteroides caccae	221	1.15063	0.339773	0.295291
NO_NAME	UniRef90_A5ZI81	Bacteroides caccae	589	0.310458	0.061818	0.199119
Site_specific_recombinase_phage_integrase_family	UniRef90_A5ZI91	Bacteroides caccae	221	0.440321	0.119666	0.27177
NO_NAME	UniRef90_A5ZI94	Bacteroides caccae	221	0.542256	0.129907	0.239568
NO_NAME	UniRef90_A5ZI94	Bacteroides caccae	589	0.118384	0.044768	0.378158
NO_NAME	UniRef90_A5ZIA1	Bacteroides caccae	589	0.737978	0.0475131	0.0643828
ADP_ribosylglycohydrolase	UniRef90_A5ZIA6	Bacteroides caccae	589	2.95191	0.0475159	0.0160966
NO_NAME	UniRef90_A5ZIA8	Bacteroides caccae	589	0.215217	0.0252176	0.117173
NO_NAME	UniRef90_A5ZIC4	Bacteroides caccae	221	0.985694	0.159353	0.161666
NO_NAME	UniRef90_A5ZIE1	Bacteroides caccae	589	0.737981	0.231626	0.313865
NO_NAME	UniRef90_A5ZIE4	Bacteroides caccae	221	0.985695	0.181718	0.184356
NO_NAME	UniRef90_A5ZIF3	Bacteroides caccae	221	0.470187	0.22967	0.488466
NO_NAME	UniRef90_A5ZII0	Bacteroides caccae	221	1.75453	0.189074	0.107763
NO_NAME	UniRef90_A5ZIK6	Bacteroides caccae	589	0.430415	0.0848614	0.197162
NO_NAME	UniRef90_A5ZIS1	Bacteroides caccae	221	0.657132	0.177768	0.270521
Transposase	UniRef90_A5ZIT2	Bacteroides caccae	221	0.643249	0.117244	0.182269
NO_NAME	UniRef90_A5ZJG5	Bacteroides caccae	221	0.957332	0.164222	0.171541
NO_NAME	UniRef90_A5ZJG5	Bacteroides caccae	589	0.0922474	0	0
NO_NAME	UniRef90_A5ZJH6	Bacteroides caccae	221	0.629825	0.188435	0.299185
NO_NAME	UniRef90_A5ZJH6	Bacteroides caccae	589	0.139821	0	0
NO_NAME	UniRef90_A5ZJI5	Bacteroides caccae	221	0.65713	0.256712	0.390657
NO_NAME	UniRef90_A5ZJP8	Bacteroides caccae	221	1.80021	0.028879	0.0160421
NO_NAME	UniRef90_A5ZJS6	Bacteroides caccae	589	0.559459	0.0701221	0.125339
Site_specific_recombinase_phage_integrase_family	UniRef90_A5ZK45	Bacteroides caccae	221	0.357137	0.104327	0.292119
NO_NAME	UniRef90_A5ZK48	Bacteroides caccae	221	0.577269	0.179715	0.31132
NO_NAME	UniRef90_A5ZK49	Bacteroides caccae	221	0.634923	0.229824	0.361971
Penicillin_binding_protein_transpeptidase_domain_protein	UniRef90_A5ZK56	Bacteroides caccae	221	0.60087	0.218065	0.362916
Penicillin_binding_protein_transpeptidase_domain_protein	UniRef90_A5ZK56	Bacteroides caccae	589	0.238066	0.0392711	0.164959
NO_NAME	UniRef90_A5ZK66	Bacteroides caccae	589	0.295192	0.047513	0.160956
NO_NAME	UniRef90_A5ZK98	Bacteroides caccae	589	1.47596	0.154418	0.104622
NO_NAME	UniRef90_A5ZKJ2	Bacteroides caccae	589	0.983973	0.353521	0.35928
Outer_membrane_insertion_signal_domain_protein	UniRef90_A5ZKP5	Bacteroides caccae	589	0.669261	0.213499	0.319007
NO_NAME	UniRef90_A5ZKQ2	Bacteroides caccae	221	0.574987	0	0
NO_NAME	UniRef90_A5ZKT2	Bacteroides caccae	589	3.2246	0.453435	0.140617
NO_NAME	UniRef90_A5ZKT3	Bacteroides caccae	589	1.58298	0.36077	0.227906
NO_NAME	UniRef90_A5ZKT7	Bacteroides caccae	221	0.955825	0.32242	0.337321
NO_NAME	UniRef90_A5ZKT7	Bacteroides caccae	589	1.45546	0.264715	0.181878
Conserved_domain_protein	UniRef90_A5ZKV5	Bacteroides caccae	221	1.96606	0.19038	0.0968333
Conserved_domain_protein	UniRef90_A5ZKV5	Bacteroides caccae	589	1.47596	0	0
Glycosyl_hydrolase_family_3_N_terminal_domain_protein_Fragment_	UniRef90_A5ZL60	Bacteroides caccae	589	0.646163	0.0501454	0.0776048
Polygalacturonase_Pectinase_	UniRef90_A5ZL61	Bacteroides caccae	589	0.421702	0.0147067	0.0348745
Glycosyl_hydrolase_family_49	UniRef90_A5ZL63	Bacteroides caccae	589	0.134256	0.0416011	0.309863
SusD_family_protein	UniRef90_A5ZL64	Bacteroides caccae	589	0.245992	0.0501242	0.203763
SusD_family_protein	UniRef90_A5ZL66	Bacteroides caccae	589	0.434105	0.054587	0.125746
NO_NAME	UniRef90_A5ZL67	Bacteroides caccae	589	0.491987	0.0441263	0.08969
NO_NAME	UniRef90_A5ZL69	Bacteroides caccae	589	0.211033	0.0900769	0.426839
NO_NAME	UniRef90_A5ZL70	Bacteroides caccae	589	0.0590765	0	0
Response_regulator_receiver_domain_protein	UniRef90_A5ZL72	Bacteroides caccae	589	0.422965	0.168171	0.397601
PRTRC_system_protein_E	UniRef90_A5ZL80	Bacteroides caccae	589	0.577549	0.0134276	0.0232493
Glycosyl_hydrolase_family_3_C_terminal_domain_protein_Fragment_	UniRef90_A5ZLE6	Bacteroides caccae	589	0.246053	0	0
Glycosyl_hydrolase_family_20_catalytic_domain_protein	UniRef90_A5ZLE7	Bacteroides caccae	589	0.16351	0.0123539	0.0755542
Glycosyl_hydrolase_family_3_N_terminal_domain_protein	UniRef90_A5ZLF0	Bacteroides caccae	589	0.295392	0	0
Glycosyl_hydrolase_family_3_C_terminal_domain_protein	UniRef90_A5ZLF1	Bacteroides caccae	589	0.364543	0	0
PQQ_enzyme_repeat_protein	UniRef90_A5ZLF2	Bacteroides caccae	589	0.137175	0	0
NO_NAME	UniRef90_A5ZLH9	Bacteroides caccae	221	0.695989	0.322585	0.463492
NO_NAME	UniRef90_A5ZLH9	Bacteroides caccae	589	0.737978	0	0
NO_NAME	UniRef90_A5ZLP0	Bacteroides caccae	589	1.17932	0.154729	0.131202
NO_NAME	UniRef90_A5ZLQ1	Bacteroides caccae	589	10.6269	0.280759	0.0264196
NO_NAME	UniRef90_A5ZLQ9	Bacteroides caccae	221	1.88857	0.337809	0.17887
NO_NAME	UniRef90_A5ZLQ9	Bacteroides caccae	589	0.184572	0	0
Site_specific_recombinase_phage_integrase_family	UniRef90_A5ZLR4	Bacteroides caccae	589	0.164454	0.0112391	0.0683419
NO_NAME	UniRef90_A5ZLS5	Bacteroides caccae	589	0.0824897	0	0
Bacterial_transferase_hexapeptide_repeat_protein	UniRef90_A5ZLS8	Bacteroides caccae	589	0.132033	0.0356362	0.269903
Conserved_domain_protein	UniRef90_A5ZLX0	Bacteroides caccae	221	1.29763	0.123956	0.0955249
Conserved_domain_protein	UniRef90_A5ZLX0	Bacteroides caccae	589	0.36899	0	0
NO_NAME	UniRef90_A5ZLX6	Bacteroides caccae	221	0.788555	0.0122822	0.0155756
Conserved_protein_found_in_conjugate_transposon	UniRef90_A6KY57	Bacteroides caccae	589	0.245993	0	0
Conserved_protein_found_in_conjugate_transposon	UniRef90_A6KY58	Bacteroides caccae	589	0.0740325	0	0
Conserved_protein_found_in_conjugate_transposon	UniRef90_A6KY59	Bacteroides caccae	589	0.614736	0	0
Transposase	UniRef90_A6KYK1	Bacteroides caccae	589	0.971047	0.231987	0.238904
NO_NAME	UniRef90_A6L297	Bacteroides caccae	589	0.340149	0	0
NO_NAME	UniRef90_A6L345	Bacteroides caccae	589	0.95015	0.123534	0.130015
NO_NAME	UniRef90_A6L348	Bacteroides caccae	589	0.73798	0.264716	0.358703
NO_NAME	UniRef90_A6L350	Bacteroides caccae	589	0.491987	0.217514	0.442114
Mobilization_protein	UniRef90_A6L357	Bacteroides caccae	589	1.10697	0.0434711	0.0392703
Tyrosine_type_site_specific_recombinase	UniRef90_A6L362	Bacteroides caccae	221	0.497155	0.162607	0.327075
NO_NAME	UniRef90_A6LIN6	Bacteroides caccae	589	0.368989	0	0
NO_NAME	UniRef90_A6LIN7	Bacteroides caccae	589	0.170303	0	0
MATE_efflux_family_protein	UniRef90_A7AGP9	Bacteroides caccae	589	0.590851	0.0220954	0.0373959
Conjugative_transposon_TraM_protein	UniRef90_A7M3T0	Bacteroides caccae	221	1.62427	0.233361	0.143671
Conjugative_transposon_TraM_protein	UniRef90_A7M3T0	Bacteroides caccae	589	0.255285	0.0238968	0.0936083
NO_NAME	UniRef90_A7UXY7	Bacteroides caccae	221	0.00126056	0	0
NO_NAME	UniRef90_A7V1S2	Bacteroides caccae	221	0.656536	0.249761	0.380422
NO_NAME	UniRef90_A7V1S3	Bacteroides caccae	221	1.40694	0.359383	0.255436
NO_NAME	UniRef90_A7V1S5	Bacteroides caccae	221	0.561392	0.0493235	0.0878593
NO_NAME	UniRef90_B3CC48	Bacteroides caccae	221	1.03079	0.111934	0.108591
NO_NAME	UniRef90_B3CC48	Bacteroides caccae	589	0.245993	0	0
NO_NAME	UniRef90_B3JGC5	Bacteroides caccae	589	0.33421	0.013726	0.0410699
NO_NAME	UniRef90_B3JMD4	Bacteroides caccae	221	2.08083	0.266541	0.128093
NO_NAME	UniRef90_B3JMD4	Bacteroides caccae	589	2.14376	0.0874787	0.0408062
NO_NAME	UniRef90_C3QRD6	Bacteroides caccae	589	0.917563	0.0988274	0.107706
NO_NAME	UniRef90_C3QRD7	Bacteroides caccae	589	0.673582	0.0529431	0.0785993
Peptidase_M23_family	UniRef90_C3QRH9	Bacteroides caccae	221	1.01873	0.458383	0.449955
NO_NAME	UniRef90_C3QT44	Bacteroides caccae	221	1.78363	0.112431	0.063035
NO_NAME	UniRef90_C3QT51	Bacteroides caccae	221	0.820546	0.175958	0.21444
NO_NAME	UniRef90_C3QT74	Bacteroides caccae	221	1.85644	0.0987215	0.0531777
NO_NAME	UniRef90_C3QT75	Bacteroides caccae	221	0.869153	0.374709	0.43112
NO_NAME	UniRef90_C3QZR3	Bacteroides caccae	221	1.07474	0.487877	0.453948
NO_NAME	UniRef90_C3QZR4	Bacteroides caccae	221	1.29144	0.186029	0.144048
NO_NAME	UniRef90_C3QZR4	Bacteroides caccae	589	0.590383	0	0
Fibrobacter_succinogene_major_paralogous_domain_protein	UniRef90_C3QZV2	Bacteroides caccae	221	0.70787	0.204644	0.289098
Fibrobacter_succinogene_major_paralogous_domain_protein	UniRef90_C3QZV2	Bacteroides caccae	589	0.545311	0.00592953	0.0108737
NO_NAME	UniRef90_C3QZV3	Bacteroides caccae	221	1.02912	0.286768	0.278653
NO_NAME	UniRef90_C3QZV3	Bacteroides caccae	589	0.308931	0.0280769	0.090884
NO_NAME	UniRef90_C3QZV5	Bacteroides caccae	221	1.42186	0.364332	0.256236
NO_NAME	UniRef90_C3QZV5	Bacteroides caccae	589	0.472708	0.0325304	0.0688171
NO_NAME	UniRef90_C3QZV6	Bacteroides caccae	221	0.643058	0.253972	0.394944
NO_NAME	UniRef90_C3QZV6	Bacteroides caccae	589	0.24063	0.0785492	0.326432
NO_NAME	UniRef90_C3QZW4	Bacteroides caccae	221	0.676511	0.162884	0.24077
NO_NAME	UniRef90_C3QZW4	Bacteroides caccae	589	0.316374	0.13643	0.431231
Bacterial_group_2_Ig_like_protein	UniRef90_C3QZW6	Bacteroides caccae	221	0.713216	0.129824	0.182026
Zinc_transporter_ZupT	UniRef90_C3QZX5	Bacteroides caccae	221	0.63525	0.198456	0.312407
Zinc_transporter_ZupT	UniRef90_C3QZX5	Bacteroides caccae	589	0.316277	0	0
ABC_transporter_ATP_binding_protein	UniRef90_C3QZX7	Bacteroides caccae	221	1.42218	0.284055	0.199733
ABC_transporter_ATP_binding_protein	UniRef90_C3QZX7	Bacteroides caccae	589	0.323501	0.0167882	0.0518954
NO_NAME	UniRef90_C3QZY0	Bacteroides caccae	589	0.0720138	0.028747	0.399188
NO_NAME	UniRef90_C3R001	Bacteroides caccae	221	1.24786	0.290786	0.233027
NO_NAME	UniRef90_C3R001	Bacteroides caccae	589	0.613735	0	0
NO_NAME	UniRef90_C3R060	Bacteroides caccae	221	1.49878	0.384339	0.256434
NO_NAME	UniRef90_C3R060	Bacteroides caccae	589	0.452573	0.0337338	0.0745378
Polysaccharide_biosynthesis_protein	UniRef90_C3R141	Bacteroides caccae	589	1.0036	0.0561519	0.0559504
Conjugative_transposon_TraN_protein	UniRef90_C3R3H2	Bacteroides caccae	221	1.3109	0.246559	0.188083
Conjugative_transposon_TraK_protein	UniRef90_C6IN30	Bacteroides caccae	221	1.75598	0.369755	0.210569
NO_NAME	UniRef90_C6ING0	Bacteroides caccae	589	0.274758	0.0457744	0.166599
NO_NAME	UniRef90_C6ING2	Bacteroides caccae	589	0.959375	0.071549	0.0745788
NO_NAME	UniRef90_C6ING3	Bacteroides caccae	589	0.33133	0.125173	0.377791
NO_NAME	UniRef90_C6ING5	Bacteroides caccae	221	1.04368	0.339755	0.325537
NO_NAME	UniRef90_C6ING5	Bacteroides caccae	589	0.176065	0.0433459	0.246192
NO_NAME	UniRef90_C6ING8	Bacteroides caccae	221	1.2993	0.357423	0.275089
NO_NAME	UniRef90_C6ING8	Bacteroides caccae	589	0.208185	0.0429711	0.206409
NO_NAME	UniRef90_C6INH0	Bacteroides caccae	221	1.53088	0.439536	0.287113
NO_NAME	UniRef90_C6INH0	Bacteroides caccae	589	0.227902	0.0561541	0.246395
NO_NAME	UniRef90_C6INH1	Bacteroides caccae	221	1.32482	0.277217	0.20925
NO_NAME	UniRef90_C6INH1	Bacteroides caccae	589	0.312979	0.0199632	0.0637846
NO_NAME	UniRef90_C6INH2	Bacteroides caccae	221	1.021	0.226971	0.222303
NO_NAME	UniRef90_C6INH2	Bacteroides caccae	589	0.197641	0.0889096	0.449854
NO_NAME	UniRef90_C6INH3	Bacteroides caccae	589	0.211108	0.0945637	0.44794
NO_NAME	UniRef90_C6INH5	Bacteroides caccae	221	1.00588	0.427046	0.424551
NO_NAME	UniRef90_C6INH9	Bacteroides caccae	221	0.756604	0.133698	0.176708
NO_NAME	UniRef90_C6INH9	Bacteroides caccae	589	0.105869	0.0160123	0.151246
NO_NAME	UniRef90_C6INI0	Bacteroides caccae	221	0.725648	0.115092	0.158606
NO_NAME	UniRef90_C6INI0	Bacteroides caccae	589	0.152003	0.0127365	0.0837913
NO_NAME	UniRef90_C6INI1	Bacteroides caccae	221	1.15725	0.263656	0.227829
NO_NAME	UniRef90_C6INI1	Bacteroides caccae	589	0.0567728	0	0
NO_NAME	UniRef90_C6INI2	Bacteroides caccae	221	1.00589	0.0589868	0.0586414
NO_NAME	UniRef90_C6INI2	Bacteroides caccae	589	0.0835991	0.0101561	0.121485
NO_NAME	UniRef90_C6INI4	Bacteroides caccae	221	1.881	0.260218	0.13834
NO_NAME	UniRef90_C6INI9	Bacteroides caccae	221	0.535872	0.0421256	0.0786113
NO_NAME	UniRef90_C6INJ0	Bacteroides caccae	221	1.04512	0.264082	0.25268
NO_NAME	UniRef90_C6INJ0	Bacteroides caccae	589	0.0866841	0.0116541	0.134444
NO_NAME	UniRef90_C6INJ1	Bacteroides caccae	221	1.43981	0.220201	0.152938
NO_NAME	UniRef90_C6INJ1	Bacteroides caccae	589	0.422572	0.0269438	0.0637614
NO_NAME	UniRef90_C6INJ7	Bacteroides caccae	221	1.51167	0.487999	0.322821
NO_NAME	UniRef90_C6INJ7	Bacteroides caccae	589	0.27179	0.0252478	0.0928947
Conjugative_transposon_TraN_protein	UniRef90_C6INJ9	Bacteroides caccae	221	1.06415	0.279742	0.262879
Conjugative_transposon_TraN_protein	UniRef90_C6INJ9	Bacteroides caccae	589	0.238944	0.0114129	0.0477638
NO_NAME	UniRef90_C6INK2	Bacteroides caccae	221	1.68817	0.435649	0.25806
NO_NAME	UniRef90_C6INK2	Bacteroides caccae	589	0.392692	0.050504	0.128609
NO_NAME	UniRef90_C6INK3	Bacteroides caccae	221	0.960113	0.20141	0.209778
NO_NAME	UniRef90_C6INK3	Bacteroides caccae	589	0.170936	0.0181678	0.106285
NO_NAME	UniRef90_C6INK5	Bacteroides caccae	221	0.966345	0.156509	0.16196
NO_NAME	UniRef90_C6INK5	Bacteroides caccae	589	0.112765	0.047513	0.421346
NO_NAME	UniRef90_C6INK7	Bacteroides caccae	221	0.852611	0.165003	0.193527
NO_NAME	UniRef90_C6INK7	Bacteroides caccae	589	0.142251	0.0147066	0.103385
NO_NAME	UniRef90_C6INK8	Bacteroides caccae	221	1.29722	0.353282	0.272336
NO_NAME	UniRef90_C6INK8	Bacteroides caccae	589	0.186812	0.0285979	0.153083
NO_NAME	UniRef90_C6INL1	Bacteroides caccae	589	0.849667	0.248492	0.292458
NO_NAME	UniRef90_C6INL6	Bacteroides caccae	221	0.925638	0.420037	0.453782
Txe_YoeB_family_addiction_module_toxin	UniRef90_C6IUU9	Bacteroides caccae	221	3.34294	0.43985	0.131576
Txe_YoeB_family_addiction_module_toxin	UniRef90_C6IUU9	Bacteroides caccae	589	1.96225	0.0471209	0.0240138
Peptidase_M23_family	UniRef90_C6Z841	Bacteroides caccae	221	1.88238	0.298264	0.15845
ParB_like_protein	UniRef90_C6ZBB0	Bacteroides caccae	221	1.44935	0.359067	0.247744
ParB_like_protein	UniRef90_C6ZBB0	Bacteroides caccae	589	0.290767	0.0462037	0.158903
NO_NAME	UniRef90_C9KTL6	Bacteroides caccae	221	0.727795	0.345473	0.474685
NO_NAME	UniRef90_D0TJ65	Bacteroides caccae	589	0.0641766	0.0280872	0.437655
NO_NAME	UniRef90_D0TRE4	Bacteroides caccae	221	0.469377	0.218295	0.465073
Conjugative_transposon_TraM_protein	UniRef90_D0TV19	Bacteroides caccae	221	1.76795	0.367646	0.207951
Conjugative_transposon_TraM_protein	UniRef90_D0TV19	Bacteroides caccae	589	0.142376	0.0398873	0.280154
NO_NAME	UniRef90_D0TV27	Bacteroides caccae	589	1.04632	0.120387	0.115057
NO_NAME	UniRef90_D2EXK2	Bacteroides caccae	221	2.29995	0	0
Site_specific_recombinase_XerD	UniRef90_D4IMY3	Bacteroides caccae	221	1.38865	0.270171	0.194557
Site_specific_recombinase_XerD	UniRef90_D4IMY3	Bacteroides caccae	589	0.472802	0.032308	0.0683331
Predicted_metal_binding_protein	UniRef90_D4IMZ6	Bacteroides caccae	221	0.525564	0.253141	0.481655
RteC_protein	UniRef90_D4IN34	Bacteroides caccae	221	0.79421	0.333784	0.420272
RteC_protein	UniRef90_D4IN34	Bacteroides caccae	589	0.567649	0.165044	0.290751
DNA_topoisomerase_III_bacteria_and_conjugative_plasmid	UniRef90_D4IN39	Bacteroides caccae	221	1.208	0.256567	0.21239
DNA_topoisomerase_III_bacteria_and_conjugative_plasmid	UniRef90_D4IN39	Bacteroides caccae	589	0.254001	0.00900949	0.0354704
Relaxase_Mobilisation_nuclease_domain	UniRef90_D4IN61	Bacteroides caccae	221	1.26924	0.283096	0.223044
Relaxase_Mobilisation_nuclease_domain	UniRef90_D4IN61	Bacteroides caccae	589	0.207193	0.0131932	0.0636757
ATPases_involved_in_chromosome_partitioning	UniRef90_D4IN63	Bacteroides caccae	221	1.41408	0.267745	0.189343
ATPases_involved_in_chromosome_partitioning	UniRef90_D4IN63	Bacteroides caccae	589	0.239361	0.0153654	0.0641935
Homologues_of_TraJ_from_Bacteroides_conjugative_transposon	UniRef90_D4IN71	Bacteroides caccae	221	1.33673	0.291923	0.218387
Homologues_of_TraJ_from_Bacteroides_conjugative_transposon	UniRef90_D4IN71	Bacteroides caccae	589	0.146848	0.00657352	0.0447642
Conjugative_transposon_protein_TraO	UniRef90_D4IN76	Bacteroides caccae	221	1.1702	0.253513	0.216641
Conjugative_transposon_protein_TraO	UniRef90_D4IN76	Bacteroides caccae	589	0.148231	0.0308834	0.208347
Site_specific_recombinase_XerD	UniRef90_D4IN91	Bacteroides caccae	589	0.36294	0.0244857	0.0674648
Site_specific_recombinase_XerD	UniRef90_D4IN92	Bacteroides caccae	589	0.295114	0.0339453	0.115024
HAD_hydrolase_family_IA_variant_1	UniRef90_D4VBU8	Bacteroides caccae	221	0.438087	0.0779757	0.177991
Hydrolase_NUDIX_family	UniRef90_D4VBU9	Bacteroides caccae	221	0.718383	0.323066	0.449712
NO_NAME	UniRef90_D4VFX5	Bacteroides caccae	221	0.854351	0.305249	0.357288
NO_NAME	UniRef90_D4VFX5	Bacteroides caccae	589	0.347185	0.00653627	0.0188265
NO_NAME	UniRef90_D4VFX9	Bacteroides caccae	589	0.559345	0.0287292	0.0513623
Clostripain_related_protein	UniRef90_D4VJ55	Bacteroides caccae	221	0.534433	0.157366	0.294454
Clostripain_related_protein	UniRef90_D4VJ55	Bacteroides caccae	589	0.35423	0.0356565	0.100659
NO_NAME	UniRef90_D4VJ56	Bacteroides caccae	221	0.783701	0.232368	0.2965
NO_NAME	UniRef90_D4VJ56	Bacteroides caccae	589	0.164006	0	0
NO_NAME	UniRef90_D4VJ65	Bacteroides caccae	221	0.587468	0.261992	0.445967
NO_NAME	UniRef90_D4VJ65	Bacteroides caccae	589	0.826517	0.157995	0.191158
Conjugative_transposon_protein_TraD	UniRef90_D4VL10	Bacteroides caccae	221	0.789036	0.223841	0.283689
Conjugative_transposon_protein_TraD	UniRef90_D4VL10	Bacteroides caccae	589	0.278935	0.0288519	0.103436
Conjugative_transposon_protein_TraB	UniRef90_D4VL11	Bacteroides caccae	221	1.27185	0.3339	0.262531
Conjugative_transposon_protein_TraB	UniRef90_D4VL11	Bacteroides caccae	589	0.434105	0	0
Conjugative_transposon_protein_TraA	UniRef90_D4VL12	Bacteroides caccae	221	0.640854	0.235662	0.367731
Conjugative_transposon_protein_TraA	UniRef90_D4VL12	Bacteroides caccae	589	0.123004	0.0456207	0.370887
NO_NAME	UniRef90_D4VL14	Bacteroides caccae	221	1.01188	0.313304	0.309625
NO_NAME	UniRef90_D4VL14	Bacteroides caccae	589	0.305384	0.00617678	0.0202263
Conjugative_transposon_protein_TraF	UniRef90_D4VLH3	Bacteroides caccae	221	1.70744	0.321392	0.188231
Conjugative_transposon_protein_TraF	UniRef90_D4VLH3	Bacteroides caccae	589	0.461104	0.0461724	0.100135
Conjugative_transposon_protein_TraI	UniRef90_D4VLH9	Bacteroides caccae	221	3.16377	0.487713	0.154155
Conjugative_transposon_protein_TraI	UniRef90_D4VLH9	Bacteroides caccae	589	0.406424	0.0147064	0.0361849
Conjugative_transposon_TraJ_protein	UniRef90_D4VLI0	Bacteroides caccae	221	1.04742	0.242503	0.231524
Conjugative_transposon_TraJ_protein	UniRef90_D4VLI0	Bacteroides caccae	589	0.253722	0.0348103	0.137199
NO_NAME	UniRef90_D4VLI3	Bacteroides caccae	221	0.910584	0.286942	0.315118
Conjugative_transposon_TraN_protein	UniRef90_D4VLI5	Bacteroides caccae	221	1.62491	0.316683	0.194893
Conjugative_transposon_TraN_protein	UniRef90_D4VLI5	Bacteroides caccae	589	0.397871	0.0210036	0.0527899
NO_NAME	UniRef90_D4VNJ5	Bacteroides caccae	221	1.38595	0.404813	0.292083
OmpA_family_protein	UniRef90_D4VPN8	Bacteroides caccae	221	0.53526	0.165917	0.309974
ABC_transporter_ATP_binding_protein	UniRef90_D4VPP5	Bacteroides caccae	221	1.05566	0.253919	0.240531
ABC_transporter_ATP_binding_protein	UniRef90_D4VPP5	Bacteroides caccae	589	0.215247	0.018283	0.0849399
DNA_binding_protein_histone_like_family	UniRef90_D4VPP8	Bacteroides caccae	589	0.438659	0.016301	0.0371611
TonB_dependent_receptor_Outer_membrane_receptor_for_ferrienterochelin_and_colicins	UniRef90_D4VPP9	Bacteroides caccae	221	1.10701	0.314857	0.28442
TonB_dependent_receptor_Outer_membrane_receptor_for_ferrienterochelin_and_colicins	UniRef90_D4VPP9	Bacteroides caccae	589	0.339635	0.0244882	0.0721014
NO_NAME	UniRef90_D4VPQ0	Bacteroides caccae	221	0.653996	0.304034	0.464887
NO_NAME	UniRef90_D4VPQ0	Bacteroides caccae	589	0.180164	0.0400472	0.222282
Transcriptional_regulator_AraC_family	UniRef90_D4VT63	Bacteroides caccae	589	1.23972	0.328012	0.264586
Reverse_transcriptase_RNA_dependent_DNA_polymerase_	UniRef90_D4WAD6	Bacteroides caccae	221	0.812579	0.179058	0.220358
Reverse_transcriptase_RNA_dependent_DNA_polymerase_	UniRef90_D4WAD6	Bacteroides caccae	589	0.273509	0.0445826	0.163003
Conserved_domain_protein	UniRef90_D4WAS6	Bacteroides caccae	221	1.59397	0.307373	0.192835
Conserved_domain_protein	UniRef90_D4WAS6	Bacteroides caccae	589	0.302891	0.0376634	0.124346
NO_NAME	UniRef90_D4WQN9	Bacteroides caccae	221	1.15639	0.371989	0.321683
NO_NAME	UniRef90_D4WQN9	Bacteroides caccae	589	0.164374	0.0472221	0.287284
ATPases_involved_in_chromosome_partitioning	UniRef90_D6CWG6	Bacteroides caccae	221	1.68977	0.358742	0.212302
ADP_ribose_pyrophosphatase	UniRef90_D6CWY2	Bacteroides caccae	221	0.552773	0.254736	0.460834
RND_family_efflux_transporter_MFP_subunit	UniRef90_D6CXL0	Bacteroides caccae	589	1.08656	0.365406	0.336296
Chromate_transport_protein_ChrA	UniRef90_D6CXW8	Bacteroides caccae	221	0.959838	0.364263	0.379505
Chromate_transport_protein_ChrA	UniRef90_D6CXW8	Bacteroides caccae	589	0.633015	0.277768	0.438801
Site_specific_recombinase_XerD	UniRef90_D6CY63	Bacteroides caccae	221	0.897958	0.207032	0.230559
Site_specific_recombinase_XerD	UniRef90_D6CY63	Bacteroides caccae	589	0.0645105	0	0
Recombinase_Resolvase_N_terminal_domain	UniRef90_D6CY79	Bacteroides caccae	589	0.256673	0.0513551	0.20008
Arylsulfatase_A_and_related_enzymes	UniRef90_D6CZN9	Bacteroides caccae	221	1.1666	0.476242	0.408232
Beta_xylosidase	UniRef90_D6D1J3	Bacteroides caccae	589	0.704568	0.282232	0.400575
Uncharacterized_membrane_associated_protein	UniRef90_D6D2Q2	Bacteroides caccae	221	0.462987	0.215013	0.464403
RNA_polymerase_sigma_factor	UniRef90_D6D2R1	Bacteroides caccae	221	1.36751	0.389933	0.285142
RNA_polymerase_sigma_factor	UniRef90_D6D2R1	Bacteroides caccae	589	0.347385	0.117651	0.338678
ATPases_involved_in_chromosome_partitioning	UniRef90_D6D3M7	Bacteroides caccae	221	1.32674	0.248578	0.18736
NADH_dehydrogenase_subunit_E	UniRef90_D6D3P5	Bacteroides caccae	221	0.965343	0.182598	0.189153
Hydrogenases_Fe_only	UniRef90_D6D3P6	Bacteroides caccae	221	1.04992	0.32486	0.309414
Hydrogenases_Fe_only	UniRef90_D6D3P6	Bacteroides caccae	589	0.647983	0.206029	0.317955
Uncharacterized_stress_protein_General_stress_protein_26_	UniRef90_D6D494	Bacteroides caccae	589	0.268441	0	0
Predicted_transcriptional_regulators	UniRef90_D6D4E6	Bacteroides caccae	221	1.92446	0.466429	0.242368
Uncharacterized_conserved_protein	UniRef90_D6D4R2	Bacteroides caccae	221	1.45172	0.314443	0.2166
Uncharacterized_conserved_protein	UniRef90_D6D4R2	Bacteroides caccae	589	0.134189	0.0597744	0.445451
Biotin_carboxyl_carrier_protein	UniRef90_D6D4T9	Bacteroides caccae	589	0.434461	0	0
Transcriptional_regulator_GntR_family	UniRef90_D6D4W1	Bacteroides caccae	589	1.03189	0.43374	0.420336
RND_family_efflux_transporter_MFP_subunit	UniRef90_D6D527	Bacteroides caccae	589	0.17249	0.0811138	0.470253
Predicted_membrane_protein	UniRef90_D6D540	Bacteroides caccae	589	1.22579	0.337608	0.27542
Arylsulfatase_A_and_related_enzymes	UniRef90_D6D584	Bacteroides caccae	221	1.04826	0.358887	0.342363
Arylsulfatase_A_and_related_enzymes	UniRef90_D6D584	Bacteroides caccae	589	0.738502	0.358336	0.48522
N_acetyl_beta_hexosaminidase	UniRef90_D6D5A5	Bacteroides caccae	221	0.954354	0.327916	0.3436
Bacterial_cell_division_membrane_protein	UniRef90_D6D6L0	Bacteroides caccae	589	0.597041	0.213803	0.358105
Site_specific_recombinases_DNA_invertase_Pin_homologs	UniRef90_D6D7Y5	Bacteroides caccae	221	0.607948	0.126526	0.208119
Site_specific_recombinases_DNA_invertase_Pin_homologs	UniRef90_D6D7Y5	Bacteroides caccae	589	0.223657	0	0
O_acetylhomoserine_sulfhydrolase	UniRef90_D6D815	Bacteroides caccae	221	0.995869	0.279593	0.280753
O_acetylhomoserine_sulfhydrolase	UniRef90_D6D815	Bacteroides caccae	589	0.304333	0.0643406	0.211415
Predicted_permease	UniRef90_D6D849	Bacteroides caccae	589	1.21792	0.379588	0.311668
cAMP_binding_DNA_binding_protein	UniRef90_D7IET1	Bacteroides caccae	221	1.47613	0.389159	0.263635
DNA_binding_domain_excisionase_family	UniRef90_E1KN15	Bacteroides caccae	221	0.919204	0.200393	0.218008
NO_NAME	UniRef90_E1KPS6	Bacteroides caccae	221	2.56534	0.198608	0.0774197
NO_NAME	UniRef90_E1WRX6	Bacteroides caccae	221	1.64283	0.243152	0.148008
NO_NAME	UniRef90_E1WUS9	Bacteroides caccae	221	1.60264	0.192693	0.120235
NO_NAME	UniRef90_E1WUS9	Bacteroides caccae	589	0.491987	0	0
NO_NAME	UniRef90_E4MER3	Bacteroides caccae	221	1.58509	0.371822	0.234576
NO_NAME	UniRef90_E4MER3	Bacteroides caccae	589	0.111066	0.041178	0.370753
SusC_RagA_family_TonB_linked_outer_membrane_protein	UniRef90_E5CBY0	Bacteroides caccae	221	1.3137	0.258779	0.196985
SusC_RagA_family_TonB_linked_outer_membrane_protein	UniRef90_E5CBY0	Bacteroides caccae	589	0.372832	0.00569483	0.0152745
NO_NAME	UniRef90_E5CG41	Bacteroides caccae	221	0.7118	0.199231	0.279898
NO_NAME	UniRef90_E5CGK8	Bacteroides caccae	589	0.572486	0.0379361	0.0662656
NO_NAME	UniRef90_E5CGM0	Bacteroides caccae	221	0.635775	0.0834707	0.13129
NO_NAME	UniRef90_E5CGP5	Bacteroides caccae	589	0.737981	0	0
NO_NAME	UniRef90_E5UZS2	Bacteroides caccae	221	1.37088	0.286802	0.209209
NO_NAME	UniRef90_E5UZS2	Bacteroides caccae	589	0.293212	0.0424007	0.144608
NO_NAME	UniRef90_E5UZS5	Bacteroides caccae	589	0.388974	0.0609514	0.156698
Mobilization_protein	UniRef90_E5V069	Bacteroides caccae	221	1.249	0.258707	0.207131
Mobilization_protein	UniRef90_E5V069	Bacteroides caccae	589	0.281087	0	0
NO_NAME	UniRef90_E5X4D2	Bacteroides caccae	589	1.12867	0	0
NO_NAME	UniRef90_E5X4D3	Bacteroides caccae	589	0.829642	0.102945	0.124084
NO_NAME	UniRef90_E5X4D4	Bacteroides caccae	589	0.422966	0	0
NO_NAME	UniRef90_E5X4D5	Bacteroides caccae	589	0.78718	0.154417	0.196165
TonB_dependent_receptor	UniRef90_E6SU77	Bacteroides caccae	221	1.23993	0.328488	0.264924
TonB_dependent_receptor	UniRef90_E6SU77	Bacteroides caccae	589	0.194232	0.0496864	0.255809
Integrase_family_protein	UniRef90_E6SWU6	Bacteroides caccae	221	0.675927	0.297888	0.440711
Integrase_family_protein	UniRef90_E6SWU6	Bacteroides caccae	589	0.184569	0	0
NO_NAME	UniRef90_F0QZ62	Bacteroides caccae	221	1.03675	0.160779	0.155079
NO_NAME	UniRef90_F0R4U1	Bacteroides caccae	589	0.624463	0.251461	0.402683
NO_NAME	UniRef90_F0R4U7	Bacteroides caccae	589	5.90384	0	0
NO_NAME	UniRef90_F0R4U8	Bacteroides caccae	589	5.89864	0	0
Conjugate_transposon_protein	UniRef90_F0R8Y5	Bacteroides caccae	221	2.36601	0.0767256	0.0324282
NO_NAME	UniRef90_F0R8Y7	Bacteroides caccae	221	1.08566	0.364832	0.336045
NO_NAME	UniRef90_F0R8Y9	Bacteroides caccae	221	2.29885	0.298455	0.129828
NO_NAME	UniRef90_F0R8Z1	Bacteroides caccae	221	0.901104	0.218928	0.242955
NO_NAME	UniRef90_F0R8Z2	Bacteroides caccae	221	0.677153	0.115271	0.170229
Bacteroides_conjugative_transposon_TraJ_protein	UniRef90_F0R8Z3	Bacteroides caccae	221	2.28757	0.316942	0.138549
Bacteroides_conjugative_transposon_TraK_protein	UniRef90_F0R8Z4	Bacteroides caccae	221	1.47664	0.182359	0.123496
Bacteroides_conjugative_transposon_TraN_protein	UniRef90_F0R8Z7	Bacteroides caccae	221	0.852827	0.142601	0.16721
Bacteroides_conjugative_transposon_TraN_protein	UniRef90_F0R8Z7	Bacteroides caccae	589	1.47596	0	0
NO_NAME	UniRef90_F0R8Z9	Bacteroides caccae	221	1.79121	0.22649	0.126446
NO_NAME	UniRef90_F3PNI5	Bacteroides caccae	221	0.813974	0.324885	0.399135
NO_NAME	UniRef90_F3PNI5	Bacteroides caccae	589	0.416109	0	0
NO_NAME	UniRef90_F3PQQ1	Bacteroides caccae	589	0.355892	0.0494299	0.13889
NO_NAME	UniRef90_F7L618	Bacteroides caccae	589	0.285469	0.0167472	0.0586655
NO_NAME	UniRef90_F7L626	Bacteroides caccae	589	0.27673	0	0
NO_NAME	UniRef90_F7L651	Bacteroides caccae	221	0.405595	0.0701792	0.173028
NO_NAME	UniRef90_F7M6T6	Bacteroides caccae	221	1.31426	0.486478	0.370153
NO_NAME	UniRef90_F7M6V2	Bacteroides caccae	221	1.54263	0.0658275	0.0426723
NO_NAME	UniRef90_F7M6V9	Bacteroides caccae	221	0.766649	0.0481764	0.0628403
NO_NAME	UniRef90_F7M6W3	Bacteroides caccae	221	0.59684	0.275571	0.461716
NO_NAME	UniRef90_F7M6W3	Bacteroides caccae	589	0.553485	0.0752907	0.13603
NO_NAME	UniRef90_F7M6X5	Bacteroides caccae	221	0.878762	0.220186	0.250564
NO_NAME	UniRef90_F7M6Z7	Bacteroides caccae	221	0.413031	0.0265667	0.0643214
NO_NAME	UniRef90_F7M6Z8	Bacteroides caccae	221	0.364947	0.0735941	0.201657
NO_NAME	UniRef90_F7M9A0	Bacteroides caccae	221	0.531527	0.167638	0.31539
NO_NAME	UniRef90_F7M9A0	Bacteroides caccae	589	0.784475	0.227591	0.290119
NO_NAME	UniRef90_F7M9A5	Bacteroides caccae	221	1.66368	0.365562	0.219731
NO_NAME	UniRef90_F7M9A5	Bacteroides caccae	589	0.884965	0.0368765	0.04167
NO_NAME	UniRef90_F7M9A9	Bacteroides caccae	221	1.80596	0.315381	0.174633
NO_NAME	UniRef90_F7M9A9	Bacteroides caccae	589	0.638252	0	0
NO_NAME	UniRef90_F7M9B8	Bacteroides caccae	221	1.60796	0.302192	0.187935
NO_NAME	UniRef90_F7M9B8	Bacteroides caccae	589	0.249424	0	0
NO_NAME	UniRef90_F9Z314	Bacteroides caccae	221	0.524257	0.147371	0.281105
Site_specific_recombinase_phage_integrase_family	UniRef90_G5SN17	Bacteroides caccae	589	0.387102	0.0164868	0.0425903
NO_NAME	UniRef90_G5SRB2	Bacteroides caccae	221	1.32429	0.250507	0.189163
NO_NAME	UniRef90_G5SRB2	Bacteroides caccae	589	0.133241	0.0167417	0.125649
NO_NAME	UniRef90_G5SRB5	Bacteroides caccae	221	1.21008	0.198695	0.1642
NO_NAME	UniRef90_G5SRB5	Bacteroides caccae	589	0.263023	0.00561617	0.0213524
NO_NAME	UniRef90_G5SRE9	Bacteroides caccae	221	0.705385	0.213819	0.303124
NO_NAME	UniRef90_G5SRE9	Bacteroides caccae	589	0.117169	0.025064	0.213914
NO_NAME	UniRef90_G5SRF2	Bacteroides caccae	221	0.957149	0.136911	0.14304
NO_NAME	UniRef90_G5SRF2	Bacteroides caccae	589	0.283537	0.0128122	0.0451871
NO_NAME	UniRef90_G5SRF3	Bacteroides caccae	221	1.34172	0.284603	0.212118
NO_NAME	UniRef90_G5SRF3	Bacteroides caccae	589	0.0967841	0.00789757	0.0815999
NO_NAME	UniRef90_G5SRF4	Bacteroides caccae	221	1.07748	0.280675	0.260493
NO_NAME	UniRef90_G5SRF4	Bacteroides caccae	589	1.64361	0.0373408	0.0227188
Conjugative_transposon_protein_TraF	UniRef90_G5SRF6	Bacteroides caccae	221	2.14011	0.217837	0.101788
NO_NAME	UniRef90_G5SRF7	Bacteroides caccae	221	1.17664	0.352259	0.299377
NO_NAME	UniRef90_G5SRF7	Bacteroides caccae	589	0.444702	0.0372416	0.083745
Conjugation_system_ATPase_TraG_family	UniRef90_G5SRF9	Bacteroides caccae	221	1.32684	0.436485	0.328966
Conjugation_system_ATPase_TraG_family	UniRef90_G5SRF9	Bacteroides caccae	589	0.358392	0.0140176	0.0391124
NO_NAME	UniRef90_G5SRG0	Bacteroides caccae	589	0.601316	0.0247068	0.0410879
Conjugative_transposon_protein_TraI	UniRef90_G5SRG1	Bacteroides caccae	221	1.00095	0.195694	0.195508
Conjugative_transposon_protein_TraI	UniRef90_G5SRG1	Bacteroides caccae	589	0.135284	0	0
Conjugative_transposon_TraK_protein	UniRef90_G5SRG3	Bacteroides caccae	221	1.28906	0.342517	0.265712
Conjugative_transposon_TraK_protein	UniRef90_G5SRG3	Bacteroides caccae	589	0.179353	0	0
NO_NAME	UniRef90_G5SRG4	Bacteroides caccae	221	1.53681	0.177776	0.115679
NO_NAME	UniRef90_G5SRG4	Bacteroides caccae	589	0.737981	0	0
Conjugative_transposon_TraM_protein	UniRef90_G5SRG5	Bacteroides caccae	221	2.01363	0.377995	0.187718
Conjugative_transposon_TraM_protein	UniRef90_G5SRG5	Bacteroides caccae	589	0.280001	0.0318233	0.113654
Conjugative_transposon_TraN_protein	UniRef90_G5SRG6	Bacteroides caccae	221	1.3075	0.222501	0.170173
Conjugative_transposon_TraN_protein	UniRef90_G5SRG6	Bacteroides caccae	589	0.136757	0.00523455	0.0382762
NO_NAME	UniRef90_G5SRH6	Bacteroides caccae	221	1.63677	0.216567	0.132314
NO_NAME	UniRef90_G5SRH6	Bacteroides caccae	589	0.149472	0.0129932	0.0869275
NO_NAME	UniRef90_G5SRH8	Bacteroides caccae	221	0.714022	0.142252	0.199226
NO_NAME	UniRef90_G5SRH8	Bacteroides caccae	589	0.502944	0.00599787	0.0119255
NO_NAME	UniRef90_G5SRI0	Bacteroides caccae	221	2.31968	0.298739	0.128784
NO_NAME	UniRef90_G5SRI0	Bacteroides caccae	589	0.294941	0	0
Sigma_54_interaction_domain_protein	UniRef90_G8UJ69	Bacteroides caccae	221	0.616165	0.234322	0.380292
Conjugative_transposon_TraJ_protein	UniRef90_H1DEC1	Bacteroides caccae	221	1.00631	0.13846	0.137592
Conjugative_transposon_TraJ_protein	UniRef90_H1DEC1	Bacteroides caccae	589	0.307491	0	0
NO_NAME	UniRef90_I0PZU5	Bacteroides caccae	589	0.113535	0.0316508	0.278775
NO_NAME	UniRef90_I3YIZ1	Bacteroides caccae	221	1.12497	0.358936	0.319063
NO_NAME	UniRef90_I8UPI4	Bacteroides caccae	589	0.614552	0	0
NO_NAME	UniRef90_I8UPM6	Bacteroides caccae	589	0.492189	0	0
NO_NAME	UniRef90_I8UPN3	Bacteroides caccae	589	0.308119	0.0425963	0.138246
NO_NAME	UniRef90_I8UPP7	Bacteroides caccae	589	0.130234	0.0324919	0.24949
NO_NAME	UniRef90_I8UPV0	Bacteroides caccae	589	0.143996	0	0
NO_NAME	UniRef90_I8UPV9	Bacteroides caccae	589	0.210851	0	0
NO_NAME	UniRef90_I8UR41	Bacteroides caccae	221	0.497848	0.106893	0.214711
NO_NAME	UniRef90_I8UR47	Bacteroides caccae	221	0.996708	0.147556	0.148043
NO_NAME	UniRef90_I8UR47	Bacteroides caccae	589	0.128458	0	0
NO_NAME	UniRef90_I8UR52	Bacteroides caccae	221	0.465961	0.140061	0.300586
RHS_repeat_associated_core_domain_containing_protein_Fragment_	UniRef90_I8US78	Bacteroides caccae	221	1.04435	0.259195	0.248189
RHS_repeat_associated_core_domain_containing_protein_Fragment_	UniRef90_I8US78	Bacteroides caccae	589	0.362158	0.144485	0.398956
NO_NAME	UniRef90_I8USZ7	Bacteroides caccae	589	1.8445	0.362536	0.19655
NO_NAME	UniRef90_I8UT30	Bacteroides caccae	589	0.506514	0	0
NO_NAME	UniRef90_I8UT72	Bacteroides caccae	589	0.327991	0	0
NO_NAME	UniRef90_I8UT89	Bacteroides caccae	589	0.28119	0	0
NO_NAME	UniRef90_I8UTJ2	Bacteroides caccae	221	0.591043	0.183199	0.309958
NO_NAME	UniRef90_I8UTX5	Bacteroides caccae	221	1.45012	0.218206	0.150475
NO_NAME	UniRef90_I8UUI3	Bacteroides caccae	221	1.57042	0.285498	0.181797
NO_NAME	UniRef90_I8UUI9	Bacteroides caccae	221	1.27014	0.220632	0.173707
NO_NAME	UniRef90_I8UUJ6	Bacteroides caccae	221	0.521274	0.109515	0.210092
NO_NAME	UniRef90_I8UUJ6	Bacteroides caccae	589	0.704386	0.0272585	0.0386983
NO_NAME	UniRef90_I8UUK1	Bacteroides caccae	221	1.62683	0.244325	0.150184
NO_NAME	UniRef90_I8UUU2	Bacteroides caccae	589	0.079818	0.0172397	0.215988
NO_NAME	UniRef90_I8UV07	Bacteroides caccae	589	0.830274	0.0190229	0.0229116
NO_NAME	UniRef90_I8UV24	Bacteroides caccae	221	0.777572	0.321757	0.413798
NO_NAME	UniRef90_I8UVT9	Bacteroides caccae	589	0.307497	0.0451958	0.14698
NO_NAME	UniRef90_I8UXV9	Bacteroides caccae	589	0.98397	0	0
NO_NAME	UniRef90_I8UXX7	Bacteroides caccae	221	0.657001	0.164389	0.250211
NO_NAME	UniRef90_I8UY56	Bacteroides caccae	589	0.147596	0.0721007	0.4885
NO_NAME	UniRef90_I8UY61	Bacteroides caccae	589	0.113535	0	0
NO_NAME	UniRef90_I8UY67	Bacteroides caccae	589	0.590384	0.0950263	0.160957
NO_NAME	UniRef90_I8UY73	Bacteroides caccae	589	1.12528	0.0237566	0.0211117
NO_NAME	UniRef90_I8UY86	Bacteroides caccae	589	0.214688	0.0722063	0.336332
NO_NAME	UniRef90_I8UYC8	Bacteroides caccae	589	0.491738	0.0108238	0.0220114
NO_NAME	UniRef90_I8UYF7	Bacteroides caccae	221	0.998034	0.349018	0.349706
SusC_RagA_family_TonB_linked_outer_membrane_protein	UniRef90_I8UZ79	Bacteroides caccae	221	0.43811	0.0493353	0.112609
SusC_RagA_family_TonB_linked_outer_membrane_protein	UniRef90_I8UZ79	Bacteroides caccae	589	0.184502	0.0622854	0.337587
NO_NAME	UniRef90_I8UZ99	Bacteroides caccae	221	0.685207	0.22356	0.326267
NO_NAME	UniRef90_I8UZ99	Bacteroides caccae	589	0.571265	0.0445398	0.077967
NO_NAME	UniRef90_I8V0Y3	Bacteroides caccae	221	0.874018	0.101763	0.116431
NO_NAME	UniRef90_I8V1H9	Bacteroides caccae	589	0.294989	0.0441195	0.149563
NO_NAME	UniRef90_I8V1N9	Bacteroides caccae	589	0.102006	0.0277928	0.272463
NO_NAME	UniRef90_I8V1P9	Bacteroides caccae	221	1.38709	0.259329	0.186959
Nucleotide_sugar_dehydrogenase	UniRef90_I8V259	Bacteroides caccae	589	0.70846	0.0510985	0.0721261
NO_NAME	UniRef90_I8V285	Bacteroides caccae	221	1.39882	0.203136	0.14522
NO_NAME	UniRef90_I8V285	Bacteroides caccae	589	0.749509	0.0997337	0.133065
NO_NAME	UniRef90_I8V3K4	Bacteroides caccae	221	0.475248	0.161929	0.340726
NO_NAME	UniRef90_I8V4K5	Bacteroides caccae	221	2.70769	0.0749668	0.0276867
NO_NAME	UniRef90_I8V521	Bacteroides caccae	221	1.24576	0.367459	0.294968
NO_NAME	UniRef90_I8V587	Bacteroides caccae	589	0.155364	0	0
NO_NAME	UniRef90_I8V5L1	Bacteroides caccae	589	0.257006	0	0
NO_NAME	UniRef90_I8V5L5	Bacteroides caccae	589	0.144092	0	0
NO_NAME	UniRef90_I8V5S6	Bacteroides caccae	221	1.50201	0.391245	0.260481
NO_NAME	UniRef90_I8V6E1	Bacteroides caccae	221	1.06063	0.336176	0.31696
NO_NAME	UniRef90_I8V6H5	Bacteroides caccae	221	0.548441	0.078407	0.142963
Branched_chain_amino_acid_aminotransferase	UniRef90_I8V6I1	Bacteroides caccae	589	0.0952269	0	0
dTDP_4_dehydrorhamnose_reductase	UniRef90_I8V6J2	Bacteroides caccae	589	0.589668	0	0
NO_NAME	UniRef90_I8V819	Bacteroides caccae	221	0.721097	0.160978	0.22324
NO_NAME	UniRef90_I8V819	Bacteroides caccae	589	0.0776831	0	0
NO_NAME	UniRef90_I8V8Q9	Bacteroides caccae	589	2.15991	0.494093	0.228756
NO_NAME	UniRef90_I8V8S7	Bacteroides caccae	221	0.553766	0.232987	0.420732
NO_NAME	UniRef90_I8V8S7	Bacteroides caccae	589	0.632586	0	0
NO_NAME	UniRef90_I8V8W7	Bacteroides caccae	221	1.97139	0.138106	0.070055
NO_NAME	UniRef90_I8V9N7	Bacteroides caccae	221	1.333	0.249866	0.187446
NO_NAME	UniRef90_I8V9T8	Bacteroides caccae	589	0.0922475	0.033391	0.361972
NO_NAME	UniRef90_I8V9U4	Bacteroides caccae	221	0.465927	0.0258908	0.0555683
NO_NAME	UniRef90_I8V9V3	Bacteroides caccae	221	0.35394	0.156529	0.442248
NO_NAME	UniRef90_I8V9V3	Bacteroides caccae	589	0.73798	0	0
Nucleotide_sugar_dehydrogenase	UniRef90_I8V9V7	Bacteroides caccae	589	0.128345	0.0209581	0.163295
Glucose_1_phosphate_thymidylyltransferase	UniRef90_I8V9W0	Bacteroides caccae	589	0.184494	0	0
NO_NAME	UniRef90_I8VBB8	Bacteroides caccae	221	0.596454	0.212165	0.355711
NO_NAME	UniRef90_I8VBB8	Bacteroides caccae	589	0.295192	0.0797014	0.269998
NO_NAME	UniRef90_I8VEA5	Bacteroides caccae	221	0.707195	0.114994	0.162606
NO_NAME	UniRef90_I8ZL38	Bacteroides caccae	221	0.989533	0.424695	0.429187
NO_NAME	UniRef90_I8ZRY9	Bacteroides caccae	221	0.963187	0.328738	0.341302
Cytosine_specific_methyltransferase	UniRef90_I8ZRZ4	Bacteroides caccae	221	0.967859	0.290909	0.300569
NO_NAME	UniRef90_I8ZS04	Bacteroides caccae	221	0.882122	0.296356	0.335959
NO_NAME	UniRef90_I8ZS40	Bacteroides caccae	221	1.49345	0.319738	0.214094
NO_NAME	UniRef90_I8ZS45	Bacteroides caccae	221	0.467239	0.212528	0.454859
NO_NAME	UniRef90_I8ZS49	Bacteroides caccae	221	0.732414	0.181281	0.247511
NO_NAME	UniRef90_I8ZS53	Bacteroides caccae	221	1.115	0.288175	0.258453
NO_NAME	UniRef90_I8ZT83	Bacteroides caccae	221	1.38902	0.267194	0.192361
NO_NAME	UniRef90_I8ZT88	Bacteroides caccae	221	2.85586	0.298434	0.104499
NO_NAME	UniRef90_I8ZTD2	Bacteroides caccae	221	0.54692	0.197617	0.361327
NO_NAME	UniRef90_I8ZTD7	Bacteroides caccae	221	0.720131	0.257494	0.357565
Excisionase_family_DNA_binding_domain_containing_protein	UniRef90_I8ZTE1	Bacteroides caccae	221	0.677761	0.182679	0.269533
NO_NAME	UniRef90_I9A2K9	Bacteroides caccae	221	2.18904	0.3355	0.153264
NO_NAME	UniRef90_I9A857	Bacteroides caccae	589	0.491987	0.0769595	0.156426
NO_NAME	UniRef90_I9AZW2	Bacteroides caccae	221	0.657128	0.0502951	0.0765377
TraG_family_conjugation_system_ATPase	UniRef90_I9B304	Bacteroides caccae	221	1.11014	0.280156	0.25236
NO_NAME	UniRef90_I9E8A4	Bacteroides caccae	221	1.19867	0	0
NO_NAME	UniRef90_I9E8A4	Bacteroides caccae	589	2.2707	0.0287555	0.0126637
NO_NAME	UniRef90_I9E8M7	Bacteroides caccae	589	0.52356	0	0
NO_NAME	UniRef90_I9E8N2	Bacteroides caccae	589	0.211349	0	0
NO_NAME	UniRef90_I9E8N7	Bacteroides caccae	589	0.134183	0	0
NO_NAME	UniRef90_I9E8R7	Bacteroides caccae	589	0.610922	0	0
NO_NAME	UniRef90_I9E8U1	Bacteroides caccae	589	0.173673	0.0588587	0.338906
Glucose_1_phosphate_thymidylyltransferase	UniRef90_I9E9X4	Bacteroides caccae	221	1.10315	0.0913449	0.0828033
NO_NAME	UniRef90_I9E9X9	Bacteroides caccae	221	1.3061	0.251424	0.1925
NO_NAME	UniRef90_I9E9Y3	Bacteroides caccae	221	0.750629	0.105256	0.140224
NO_NAME	UniRef90_I9E9Y3	Bacteroides caccae	589	0.49237	0.231509	0.470192
NO_NAME	UniRef90_I9E9Y8	Bacteroides caccae	221	1.32967	0.250131	0.188116
NO_NAME	UniRef90_I9EC60	Bacteroides caccae	221	1.00846	0.223461	0.221587
NO_NAME	UniRef90_I9EC60	Bacteroides caccae	589	0.315069	0.0734196	0.233027
NO_NAME	UniRef90_I9ECI0	Bacteroides caccae	589	0.87294	0.233177	0.267117
NO_NAME	UniRef90_I9ED09	Bacteroides caccae	589	1.22996	0.146933	0.119461
NO_NAME	UniRef90_I9EDD5	Bacteroides caccae	589	0.0719529	0.0333875	0.464019
NO_NAME	UniRef90_I9EDE1	Bacteroides caccae	221	0.219043	0.0920706	0.42033
NO_NAME	UniRef90_I9EDG4	Bacteroides caccae	221	0.876175	0	0
NO_NAME	UniRef90_I9EDG4	Bacteroides caccae	589	1.47532	0.102945	0.0697783
NO_NAME	UniRef90_I9EDI2	Bacteroides caccae	221	0.657129	0	0
NO_NAME	UniRef90_I9EDI2	Bacteroides caccae	589	0.559744	0	0
NO_NAME	UniRef90_I9EDK2	Bacteroides caccae	221	3.41865	0.192824	0.0564036
NO_NAME	UniRef90_I9EDK7	Bacteroides caccae	221	0.262852	0.107971	0.410768
NO_NAME	UniRef90_I9EG57	Bacteroides caccae	221	0.576767	0.0629108	0.109075
NO_NAME	UniRef90_I9EG77	Bacteroides caccae	221	1.26267	0.44536	0.352712
NO_NAME	UniRef90_I9EGG5	Bacteroides caccae	589	0.400859	0.142165	0.35465
NO_NAME	UniRef90_I9EIB6	Bacteroides caccae	221	0.525715	0.068303	0.129924
NO_NAME	UniRef90_I9EIB6	Bacteroides caccae	589	0.147579	0	0
NO_NAME	UniRef90_I9EIG0	Bacteroides caccae	221	0.707823	0.264733	0.37401
NO_NAME	UniRef90_I9EIG0	Bacteroides caccae	589	0.621538	0.193239	0.310904
NO_NAME	UniRef90_I9EIX4	Bacteroides caccae	221	0.910595	0.210492	0.231159
NO_NAME	UniRef90_I9EIX4	Bacteroides caccae	589	1.05425	0.332591	0.315477
NO_NAME	UniRef90_I9EJR9	Bacteroides caccae	221	0.865909	0.106011	0.122427
NO_NAME	UniRef90_I9EJX8	Bacteroides caccae	221	0.438087	0	0
NO_NAME	UniRef90_I9EK59	Bacteroides caccae	589	0.20686	0	0
NO_NAME	UniRef90_I9EK64	Bacteroides caccae	589	0.23945	0.112264	0.468843
NO_NAME	UniRef90_I9EKF0	Bacteroides caccae	221	1.27686	0.221303	0.173319
NO_NAME	UniRef90_I9EMK9	Bacteroides caccae	221	0.863398	0.229255	0.265527
NO_NAME	UniRef90_I9EMK9	Bacteroides caccae	589	0.229957	0.0300156	0.130527
NO_NAME	UniRef90_I9EML9	Bacteroides caccae	221	2.25888	0.123968	0.0548803
NO_NAME	UniRef90_I9EP48	Bacteroides caccae	589	0.368988	0	0
NO_NAME	UniRef90_I9EP53	Bacteroides caccae	221	0.45114	0.124455	0.275868
NO_NAME	UniRef90_I9EP58	Bacteroides caccae	589	0.368741	0	0
NO_NAME	UniRef90_I9EP62	Bacteroides caccae	589	0.0797863	0.0363346	0.455399
NO_NAME	UniRef90_I9ESJ6	Bacteroides caccae	589	0.421702	0.033606	0.0796914
NO_NAME	UniRef90_I9ESN9	Bacteroides caccae	221	1.31414	0.330466	0.251469
NO_NAME	UniRef90_I9ET33	Bacteroides caccae	589	0.155365	0	0
NO_NAME	UniRef90_I9ET60	Bacteroides caccae	221	1.15774	0.276212	0.238579
NO_NAME	UniRef90_I9ET60	Bacteroides caccae	589	0.134178	0	0
NO_NAME	UniRef90_I9ETE0	Bacteroides caccae	589	0.343258	0.0141574	0.0412441
NO_NAME	UniRef90_I9EZD3	Bacteroides caccae	221	0.984869	0.253726	0.257624
NO_NAME	UniRef90_I9EZD3	Bacteroides caccae	589	0.134178	0.0134276	0.100073
NO_NAME	UniRef90_I9GMI8	Bacteroides caccae	221	0.616265	0.279714	0.453886
NO_NAME	UniRef90_I9IWS5	Bacteroides caccae	221	0.978128	0.173113	0.176985
NO_NAME	UniRef90_I9IWS9	Bacteroides caccae	221	1.22398	0.293715	0.239966
NO_NAME	UniRef90_I9IWV7	Bacteroides caccae	221	0.680045	0.146842	0.215929
NO_NAME	UniRef90_I9IWX0	Bacteroides caccae	221	0.574751	0.210479	0.366209
NO_NAME	UniRef90_I9IWX4	Bacteroides caccae	221	0.550179	0.143169	0.260222
NO_NAME	UniRef90_I9KII7	Bacteroides caccae	221	1.77026	0.225397	0.127324
NO_NAME	UniRef90_I9PIB7	Bacteroides caccae	589	0.393589	0	0
NO_NAME	UniRef90_I9PIC1	Bacteroides caccae	589	0.295216	0.0835677	0.283073
NO_NAME	UniRef90_I9PIC9	Bacteroides caccae	589	0.369287	0.123534	0.334519
NO_NAME	UniRef90_I9PID3	Bacteroides caccae	589	0.423126	0.0441192	0.10427
NO_NAME	UniRef90_I9PIE6	Bacteroides caccae	589	0.456016	0.06863	0.150499
Conjugative_transposon_TraN_protein	UniRef90_I9PII1	Bacteroides caccae	589	0.245992	0	0
NO_NAME	UniRef90_I9PIJ2	Bacteroides caccae	221	1.5302	0.160443	0.10485
NO_NAME	UniRef90_I9PIJ2	Bacteroides caccae	589	1.67391	0.0889962	0.0531667
NO_NAME	UniRef90_I9PIV9	Bacteroides caccae	589	0.472243	0.10476	0.221836
NO_NAME	UniRef90_I9PIY2	Bacteroides caccae	589	0.177402	0	0
NO_NAME	UniRef90_I9PJ14	Bacteroides caccae	589	0.670891	0	0
NO_NAME	UniRef90_I9PJ26	Bacteroides caccae	589	0.202073	0.0442426	0.218943
NO_NAME	UniRef90_I9PJ49	Bacteroides caccae	221	0.751003	0.0941631	0.125383
NO_NAME	UniRef90_I9PJR1	Bacteroides caccae	221	1.18519	0.152365	0.128558
NO_NAME	UniRef90_I9PJR5	Bacteroides caccae	221	0.686592	0.0847054	0.123371
NO_NAME	UniRef90_I9PJR5	Bacteroides caccae	589	0.147603	0.0453883	0.307502
NO_NAME	UniRef90_I9PJS0	Bacteroides caccae	221	1.10454	0.292476	0.264793
NO_NAME	UniRef90_I9PJS0	Bacteroides caccae	589	0.0567705	0	0
NO_NAME	UniRef90_I9PK78	Bacteroides caccae	221	0.708043	0.120464	0.170136
NO_NAME	UniRef90_I9PK84	Bacteroides caccae	221	2.15423	0.175778	0.0815969
Glycerol_3_phosphate_cytidylyltransferase	UniRef90_I9PK89	Bacteroides caccae	221	1.54819	0.252594	0.163155
NO_NAME	UniRef90_I9PML0	Bacteroides caccae	221	1.32841	0.311503	0.234493
NO_NAME	UniRef90_I9PMX5	Bacteroides caccae	589	0.508962	0.0832831	0.163633
NO_NAME	UniRef90_I9PMY2	Bacteroides caccae	589	1.1805	0.240601	0.203813
Tat_Twin_arginine_translocation_pathway_signal_sequence	UniRef90_I9PN96	Bacteroides caccae	221	0.559629	0.143328	0.256113
Tat_Twin_arginine_translocation_pathway_signal_sequence	UniRef90_I9PN96	Bacteroides caccae	589	0.59024	0.0602604	0.102095
NO_NAME	UniRef90_I9PNA0	Bacteroides caccae	589	0.123029	0	0
NO_NAME	UniRef90_I9PNA4	Bacteroides caccae	589	0.559434	0.0995308	0.177913
NO_NAME	UniRef90_I9PND7	Bacteroides caccae	589	0.267884	0	0
Arylsulfatase_E	UniRef90_I9PNP5	Bacteroides caccae	221	0.754214	0.353566	0.468787
NO_NAME	UniRef90_I9PNR2	Bacteroides caccae	589	0.222792	0.0239915	0.107686
NO_NAME	UniRef90_I9PNR6	Bacteroides caccae	221	0.836375	0.222003	0.265434
NO_NAME	UniRef90_I9PNR6	Bacteroides caccae	589	0.177879	0.0353641	0.19881
NO_NAME	UniRef90_I9PNY6	Bacteroides caccae	221	6.57298	0.345264	0.0525278
NO_NAME	UniRef90_I9PPT6	Bacteroides caccae	221	6.91414	0.176798	0.0255705
NO_NAME	UniRef90_I9PRB8	Bacteroides caccae	221	0.405781	0.070993	0.174954
NO_NAME	UniRef90_I9PRB8	Bacteroides caccae	589	0.36664	0	0
NO_NAME	UniRef90_I9PRC2	Bacteroides caccae	589	1.3277	0.21871	0.164728
NO_NAME	UniRef90_I9PRG9	Bacteroides caccae	221	0.518248	0.125653	0.242457
NO_NAME	UniRef90_I9PSE4	Bacteroides caccae	221	1.31426	0.490339	0.373091
NO_NAME	UniRef90_I9PSX3	Bacteroides caccae	221	1.6257	0.126046	0.0775334
NO_NAME	UniRef90_I9PUN5	Bacteroides caccae	221	2.40948	0.143188	0.0594269
NO_NAME	UniRef90_I9PV23	Bacteroides caccae	589	0.738038	0.112414	0.152315
NO_NAME	UniRef90_I9PVD8	Bacteroides caccae	589	0.250674	0	0
NO_NAME	UniRef90_I9PVR7	Bacteroides caccae	589	0.147982	0	0
NO_NAME	UniRef90_I9PXZ3	Bacteroides caccae	589	0.512849	0.0882385	0.172055
NO_NAME	UniRef90_I9PYA5	Bacteroides caccae	221	0.425563	0.0970318	0.228008
NO_NAME	UniRef90_I9PYQ8	Bacteroides caccae	221	1.17396	0.355389	0.302726
NO_NAME	UniRef90_I9PYQ8	Bacteroides caccae	589	0.395052	0.133058	0.336811
NO_NAME	UniRef90_I9PZ53	Bacteroides caccae	589	0.118248	0.0274724	0.232328
NO_NAME	UniRef90_I9PZ58	Bacteroides caccae	221	0.622672	0.301348	0.483959
NO_NAME	UniRef90_I9PZ58	Bacteroides caccae	589	0.567858	0	0
NO_NAME	UniRef90_I9PZ62	Bacteroides caccae	589	0.536711	0	0
NO_NAME	UniRef90_I9PZ67	Bacteroides caccae	589	0.51685	0.0215233	0.0416431
dTDP_glucose_4_6_dehydratase	UniRef90_I9PZ72	Bacteroides caccae	589	0.181273	0	0
NO_NAME	UniRef90_I9PZQ7	Bacteroides caccae	221	0.622268	0.193348	0.310715
NO_NAME	UniRef90_I9PZS5	Bacteroides caccae	589	0.368597	0	0
NO_NAME	UniRef90_I9PZT7	Bacteroides caccae	589	0.203593	0	0
NO_NAME	UniRef90_I9PZU1	Bacteroides caccae	589	1.47596	0.20589	0.139496
NO_NAME	UniRef90_I9Q032	Bacteroides caccae	221	1.21366	0	0
NO_NAME	UniRef90_I9Q0P1	Bacteroides caccae	221	0.388492	0.0920697	0.236992
NO_NAME	UniRef90_I9Q169	Bacteroides caccae	589	0.691003	0	0
NO_NAME	UniRef90_I9Q179	Bacteroides caccae	589	0.890427	0.421097	0.472916
NO_NAME	UniRef90_I9Q1M6	Bacteroides caccae	221	0.444916	0.151304	0.340072
NO_NAME	UniRef90_I9Q1V1	Bacteroides caccae	221	0.462962	0.155132	0.335085
NO_NAME	UniRef90_I9Q1V1	Bacteroides caccae	589	3.38716	0.23169	0.0684022
TIGR01212_family_radical_SAM_protein	UniRef90_I9Q2Z1	Bacteroides caccae	589	2.02859	0.498004	0.245493
NO_NAME	UniRef90_I9Q365	Bacteroides caccae	221	2.32459	0.319311	0.137362
NO_NAME	UniRef90_I9Q365	Bacteroides caccae	589	0.338581	0.0216023	0.0638024
NO_NAME	UniRef90_I9Q391	Bacteroides caccae	589	0.903112	0.0531987	0.058906
NO_NAME	UniRef90_I9Q435	Bacteroides caccae	589	0.09225	0.0280796	0.304386
NO_NAME	UniRef90_I9QNK5	Bacteroides caccae	221	1.19168	0.134615	0.112962
NO_NAME	UniRef90_I9RY00	Bacteroides caccae	221	0.744881	0.0928098	0.124597
NO_NAME	UniRef90_I9RY00	Bacteroides caccae	589	0.14891	0	0
NO_NAME	UniRef90_I9SG01	Bacteroides caccae	589	0.200132	0.0882605	0.441012
Conjugative_transposon_TraM_protein	UniRef90_I9TTF7	Bacteroides caccae	221	1.12427	0.221138	0.196694
NO_NAME	UniRef90_I9U7S4	Bacteroides caccae	221	1.46774	0.334887	0.228165
NO_NAME	UniRef90_I9U7W0	Bacteroides caccae	221	1.24356	0.328505	0.264165
NO_NAME	UniRef90_I9U7W7	Bacteroides caccae	221	0.853693	0.240248	0.281422
DNA_polymerase_III_subunit_beta	UniRef90_I9U7X1	Bacteroides caccae	221	0.674626	0.318446	0.472033
NO_NAME	UniRef90_I9U8I0	Bacteroides caccae	221	1.51517	0	0
NO_NAME	UniRef90_I9U8I4	Bacteroides caccae	221	1.694	0.399055	0.23557
NO_NAME	UniRef90_I9U8L7	Bacteroides caccae	221	0.779674	0.13508	0.173252
NO_NAME	UniRef90_I9U8M2	Bacteroides caccae	221	1.55574	0.48337	0.310701
NO_NAME	UniRef90_I9U8M8	Bacteroides caccae	221	0.749034	0.251477	0.335734
NO_NAME	UniRef90_I9U8N4	Bacteroides caccae	221	0.758227	0.214668	0.283119
NO_NAME	UniRef90_I9UMT0	Bacteroides caccae	589	0.590383	0	0
DGQHR_domain_containing_protein	UniRef90_I9UQ81	Bacteroides caccae	589	0.246278	0.0308842	0.125404
NO_NAME	UniRef90_I9UY43	Bacteroides caccae	221	0.289909	0.0911864	0.314535
NO_NAME	UniRef90_I9UY43	Bacteroides caccae	589	0.493494	0.090804	0.184002
NO_NAME	UniRef90_I9VC08	Bacteroides caccae	221	2.9221	0.172632	0.0590779
Conjugative_transposon_TraK_protein	UniRef90_K1GQU9	Bacteroides caccae	221	1.53067	0.356695	0.233031
Conjugative_transposon_TraK_protein	UniRef90_K1GQU9	Bacteroides caccae	589	0.664181	0.0544476	0.081977
NO_NAME	UniRef90_K5YE95	Bacteroides caccae	589	0.0887218	0.0363276	0.409455
NO_NAME	UniRef90_K5YE99	Bacteroides caccae	589	0.491986	0	0
NO_NAME	UniRef90_K5YM98	Bacteroides caccae	589	0.145712	0.0352679	0.242037
NO_NAME	UniRef90_K5ZT00	Bacteroides caccae	589	1.47595	0.199376	0.135083
NO_NAME	UniRef90_K6A2P1	Bacteroides caccae	221	0.875788	0.128517	0.146745
NO_NAME	UniRef90_K6A858	Bacteroides caccae	589	0.246043	0.0699103	0.284138
NO_NAME	UniRef90_K6B0B3	Bacteroides caccae	589	5.90386	0	0
Mobilization_protein_C	UniRef90_K7ZQ45	Bacteroides caccae	221	3.41853	0.119549	0.0349709
Mobilization_protein_C	UniRef90_K7ZQ45	Bacteroides caccae	589	0.820263	0.0491619	0.0599343
NO_NAME	UniRef90_K9EFP3	Bacteroides caccae	589	2.96963	0.271739	0.0915058
MbpA	UniRef90_Q45122	Bacteroides caccae	221	0.60382	0.199008	0.329582
MbpA	UniRef90_Q45122	Bacteroides caccae	589	0.983972	0.0579258	0.0588694
Xylose_isomerase	UniRef90_Q5LCV9	Bacteroides caccae	221	1.00398	0.433122	0.431404
Xylose_isomerase	UniRef90_Q5LCV9	Bacteroides caccae	589	0.737959	0.248908	0.337293
NO_NAME	UniRef90_Q5LEK6	Bacteroides caccae	221	0.381157	0.12659	0.33212
NO_NAME	UniRef90_Q5LEK6	Bacteroides caccae	589	1.55813	0.176515	0.113286
NO_NAME	UniRef90_Q5LEL3	Bacteroides caccae	589	1.74458	0.300427	0.172206
Potassium_transporting_ATPase_A_chain	UniRef90_Q5LHU7	Bacteroides caccae	589	0.801708	0.372443	0.464561
Transposase	UniRef90_Q64MF7	Bacteroides caccae	589	1.04367	0.125609	0.120354
RNA_polymerase_ECF_type_sigma_factor	UniRef90_Q64QA3	Bacteroides caccae	589	0.885576	0.357476	0.403665
NO_NAME	UniRef90_Q64RW4	Bacteroides caccae	221	0.852142	0.423257	0.496698
IS116_family_transposase	UniRef90_Q64RX0	Bacteroides caccae	589	0.202408	0	0
Conserved_protein_found_in_conjugate_transposon_TraK	UniRef90_Q64SH5	Bacteroides caccae	221	0.962095	0.141922	0.147514
Conserved_protein_found_in_conjugate_transposon_TraK	UniRef90_Q64SH5	Bacteroides caccae	589	0.177775	0.013758	0.0773899
Propionyl_CoA_carboxylase_beta_chain	UniRef90_Q64VW7	Bacteroides caccae	589	3.68918	0.445512	0.120762
Conserved_protein_found_in_conjugate_transposon_TraI	UniRef90_Q64WM1	Bacteroides caccae	221	0.821081	0	0
NO_NAME	UniRef90_Q64WU4	Bacteroides caccae	589	0.402383	0.0280759	0.069774
NO_NAME	UniRef90_Q64WU6	Bacteroides caccae	589	0.494228	0.116059	0.234829
Clindamycin_resistance_transfer_factor_BtgA	UniRef90_Q64YN3	Bacteroides caccae	221	0.578105	0.0799195	0.138244
Tyrosine_type_site_specific_recombinase	UniRef90_Q650C5	Bacteroides caccae	221	0.711347	0.268423	0.377344
Tyrosine_type_site_specific_recombinase	UniRef90_Q650C5	Bacteroides caccae	589	0.295192	0.0617669	0.209243
NO_NAME	UniRef90_Q650D1	Bacteroides caccae	221	0.529356	0.0810992	0.153203
NO_NAME	UniRef90_Q650D2	Bacteroides caccae	221	1.47546	0.258603	0.175269
NO_NAME	UniRef90_Q650D4	Bacteroides caccae	221	0.627945	0.245035	0.390217
RteB_gene_product	UniRef90_Q650D7	Bacteroides caccae	221	1.53063	0.475957	0.310955
RteB_gene_product	UniRef90_Q650D7	Bacteroides caccae	589	0.830269	0.264109	0.3181
NO_NAME	UniRef90_Q650D8	Bacteroides caccae	589	0.983972	0.352954	0.358704
TraB	UniRef90_Q650E8	Bacteroides caccae	221	1.51505	0.357738	0.236122
NO_NAME	UniRef90_Q650G5	Bacteroides caccae	221	0.812876	0.0913869	0.112424
NO_NAME	UniRef90_Q650H0	Bacteroides caccae	221	2.62483	0	0
NO_NAME	UniRef90_Q89ZC5	Bacteroides caccae	589	1.47524	0.4918	0.333369
Rhamnulose_1_phosphate_aldolase	UniRef90_Q8A1A0	Bacteroides caccae	221	1.46008	0.407993	0.279433
Rhamnulose_1_phosphate_aldolase	UniRef90_Q8A1A0	Bacteroides caccae	589	0.163995	0	0
Arginine_repressor	UniRef90_Q8A1A4	Bacteroides caccae	221	1.47881	0.350654	0.237119
DNA_repair_protein_RecO	UniRef90_Q8A275	Bacteroides caccae	589	1.1478	0.366761	0.319533
Alpha_L_fucosidase	UniRef90_Q8A3I4	Bacteroides caccae	221	0.798144	0.274673	0.34414
Alpha_L_fucosidase	UniRef90_Q8A3I4	Bacteroides caccae	589	0.922501	0	0
SusD_homolog	UniRef90_Q8A3N5	Bacteroides caccae	221	0.983147	0.213175	0.216829
SusD_homolog	UniRef90_Q8A3N5	Bacteroides caccae	589	0.584247	0	0
NO_NAME	UniRef90_Q8A3N6	Bacteroides caccae	221	0.765787	0.358759	0.468483
NO_NAME	UniRef90_Q8A3N6	Bacteroides caccae	589	0.348899	0.0530227	0.151972
Unsaturated_glucuronylhydrolase	UniRef90_Q8A3P1	Bacteroides caccae	221	0.846289	0.353922	0.418205
Unsaturated_glucuronylhydrolase	UniRef90_Q8A3P1	Bacteroides caccae	589	0.257165	0.115822	0.450381
Ribokinase	UniRef90_Q8A401	Bacteroides caccae	221	0.604115	0.217152	0.359456
Ribokinase	UniRef90_Q8A401	Bacteroides caccae	589	0.295817	0.100242	0.338866
ThiF_family_protein_ubiquitin_activating_enzyme	UniRef90_Q8A4F0	Bacteroides caccae	589	0.407818	0.127498	0.312633
NO_NAME	UniRef90_Q8A4F1	Bacteroides caccae	589	0.128344	0	0
Peptidase_M_neutral_zinc_metallopeptidase_zinc_binding_site	UniRef90_Q8A4F2	Bacteroides caccae	589	0.308908	0	0
NO_NAME	UniRef90_Q8A4F3	Bacteroides caccae	589	1.47596	0	0
DNA_topoisomerase_I	UniRef90_Q8A4F5	Bacteroides caccae	589	0.43879	0.00889036	0.0202611
NO_NAME	UniRef90_Q8A4F6	Bacteroides caccae	589	0.184495	0.06863	0.371988
NO_NAME	UniRef90_Q8A4F7	Bacteroides caccae	589	0.203224	0.00593914	0.0292246
NO_NAME	UniRef90_Q8A4Z7	Bacteroides caccae	221	0.733973	0.112742	0.153605
Integrase	UniRef90_Q8A501	Bacteroides caccae	589	0.185275	0.0585015	0.315754
FrrC_osmosensitive_K_channel_histidine_kinase	UniRef90_Q8A523	Bacteroides caccae	221	1.59174	0.411572	0.258568
FrrC_osmosensitive_K_channel_histidine_kinase	UniRef90_Q8A523	Bacteroides caccae	589	0.860924	0.0643343	0.074727
Cation_efflux_pump	UniRef90_Q8A565	Bacteroides caccae	221	1.11829	0.37297	0.333519
NO_NAME	UniRef90_Q8A5U9	Bacteroides caccae	221	1.48655	0.255266	0.171717
Integrase	UniRef90_Q8A6C4	Bacteroides caccae	589	0.140581	0.0141835	0.100893
Glucose_galactose_transporter	UniRef90_Q8A6W8	Bacteroides caccae	221	0.896422	0.372693	0.415756
Glucose_galactose_transporter	UniRef90_Q8A6W8	Bacteroides caccae	589	0.323088	0.11714	0.362565
Chromate_transport_protein	UniRef90_Q8A6Z0	Bacteroides caccae	589	1.46884	0	0
Cytochrome_c_biogenesis_protein	UniRef90_Q8A7C0	Bacteroides caccae	221	1.10179	0.405453	0.367994
Cytochrome_c_552	UniRef90_Q8A7V7	Bacteroides caccae	221	1.50341	0.391082	0.26013
NO_NAME	UniRef90_Q8A8H4	Bacteroides caccae	221	0.982189	0.349653	0.355994
NO_NAME	UniRef90_Q8A969	Bacteroides caccae	221	0.321906	0.121318	0.376875
NO_NAME	UniRef90_Q8A969	Bacteroides caccae	589	0.129154	0.00979446	0.0758355
Outer_membrane_protein_TolC_putative	UniRef90_Q8A9F8	Bacteroides caccae	221	0.502166	0.184062	0.366537
Outer_membrane_protein_TolC_putative	UniRef90_Q8A9F8	Bacteroides caccae	589	0.340606	0.075633	0.222055
Two_component_system_response_regulator	UniRef90_Q8A9F9	Bacteroides caccae	589	0.461872	0.1068	0.231233
UDP_glucose_6_dehydrogenase	UniRef90_Q8AA66	Bacteroides caccae	221	1.118	0.159611	0.142765
Transcriptional_regulator_PadR_like_protein	UniRef90_Q8AA83	Bacteroides caccae	221	1.21316	0.29556	0.243628
Transcriptional_regulator_PadR_like_protein	UniRef90_Q8AA83	Bacteroides caccae	589	0.737979	0.137322	0.186078
NO_NAME	UniRef90_Q8AAR7	Bacteroides caccae	221	0.836494	0.0691756	0.0826971
Capsular_polysaccharide_biosynthesis_protein_capD	UniRef90_Q8AAT3	Bacteroides caccae	221	1.39325	0.32226	0.231301
Nucleotide_sugar_epimerase	UniRef90_Q8AAT4	Bacteroides caccae	221	1.11122	0.134984	0.121473
NO_NAME	UniRef90_Q93L46	Bacteroides caccae	221	0.701971	0.176994	0.252138
NO_NAME	UniRef90_Q93L46	Bacteroides caccae	589	0.164884	0.0189859	0.115147
NO_NAME	UniRef90_R0HEY5	Bacteroides caccae	221	1.08032	0.210107	0.194486
NO_NAME	UniRef90_R0HEY5	Bacteroides caccae	589	0.536533	0.0455582	0.0849122
NO_NAME	UniRef90_R5PHV4	Bacteroides caccae	589	0.735766	0.0196092	0.0266513
NO_NAME	UniRef90_R5S2D4	Bacteroides caccae	221	1.26565	0.38534	0.304461
NO_NAME	UniRef90_R5U0R8	Bacteroides caccae	221	0.649877	0.276856	0.426014
NO_NAME	UniRef90_R5U0R8	Bacteroides caccae	589	0.546651	0.206276	0.377346
NO_NAME	UniRef90_R5U0U8	Bacteroides caccae	221	1.03068	0.364703	0.353846
NO_NAME	UniRef90_R5U0U8	Bacteroides caccae	589	0.281148	0.061909	0.220201
Glycerate_kinase_family_protein	UniRef90_R5U0V3	Bacteroides caccae	221	0.657133	0.0481149	0.0732194
NO_NAME	UniRef90_R5U0W4	Bacteroides caccae	589	0.770117	0.17059	0.221512
NO_NAME	UniRef90_R5U0X6	Bacteroides caccae	221	0.336228	0.163658	0.486748
NO_NAME	UniRef90_R5U0X6	Bacteroides caccae	589	0.655983	0.12984	0.197932
NO_NAME	UniRef90_R5U0Y4	Bacteroides caccae	589	0.527128	0.0394265	0.0747948
Glycosyltransferase_group_2_family_protein	UniRef90_R5U128	Bacteroides caccae	221	1.30653	0.422345	0.323258
Glycosyltransferase_group_2_family_protein	UniRef90_R5U128	Bacteroides caccae	589	0.13066	0.0484456	0.370776
NO_NAME	UniRef90_R5U143	Bacteroides caccae	221	1.80975	0.466534	0.25779
NO_NAME	UniRef90_R5U145	Bacteroides caccae	589	0.396616	0.0965125	0.24334
NO_NAME	UniRef90_R5U150	Bacteroides caccae	221	1.0437	0.123609	0.118433
NO_NAME	UniRef90_R5U150	Bacteroides caccae	589	0.295487	0	0
NO_NAME	UniRef90_R5U155	Bacteroides caccae	221	0.386055	0.0744541	0.192859
NO_NAME	UniRef90_R5U157	Bacteroides caccae	221	2.40947	0.329349	0.136689
Glycosyltransferase_group_2_family_protein	UniRef90_R5U159	Bacteroides caccae	221	1.1863	0.300631	0.25342
Glycosyltransferase_group_2_family_protein	UniRef90_R5U159	Bacteroides caccae	589	0.30788	0.150361	0.488375
Phosphonoacetaldehyde_hydrolase	UniRef90_R5U199	Bacteroides caccae	221	1.80022	0.463907	0.257695
NO_NAME	UniRef90_R5U1A4	Bacteroides caccae	221	1.64283	0.349366	0.21266
NO_NAME	UniRef90_R5U1J8	Bacteroides caccae	221	0.254261	0.0338915	0.133294
NO_NAME	UniRef90_R5U1P2	Bacteroides caccae	589	0.857329	0.361723	0.421919
NO_NAME	UniRef90_R5U1T4	Bacteroides caccae	221	0.866306	0.256633	0.296239
NO_NAME	UniRef90_R5U1V4	Bacteroides caccae	221	0.995167	0.105139	0.10565
NO_NAME	UniRef90_R5U1V4	Bacteroides caccae	589	0.353512	0.068665	0.194236
NO_NAME	UniRef90_R5U1W0	Bacteroides caccae	221	0.642901	0.245359	0.381644
NO_NAME	UniRef90_R5U1W3	Bacteroides caccae	221	1.34476	0.282319	0.209939
NO_NAME	UniRef90_R5U1W3	Bacteroides caccae	589	0.196811	0	0
NO_NAME	UniRef90_R5U1W8	Bacteroides caccae	221	1.32239	0.251908	0.190495
NO_NAME	UniRef90_R5U1W8	Bacteroides caccae	589	0.163995	0.046433	0.283136
NO_NAME	UniRef90_R5U1W9	Bacteroides caccae	221	1.69531	0.298841	0.176275
NO_NAME	UniRef90_R5U1X3	Bacteroides caccae	221	2.52287	0.274549	0.108824
NO_NAME	UniRef90_R5U1X7	Bacteroides caccae	221	0.656138	0.162361	0.247449
NO_NAME	UniRef90_R5U1X8	Bacteroides caccae	589	0.469329	0	0
NO_NAME	UniRef90_R5U1Y1	Bacteroides caccae	221	0.977309	0.264272	0.270407
Ferredoxin_type_protein_NapF	UniRef90_R5U206	Bacteroides caccae	589	0.429181	0.168459	0.392513
NO_NAME	UniRef90_R5U214	Bacteroides caccae	221	0.880493	0.423512	0.480994
NO_NAME	UniRef90_R5U249	Bacteroides caccae	221	1.40078	0.414873	0.296173
NO_NAME	UniRef90_R5U249	Bacteroides caccae	589	0.46817	0.0696064	0.148678
NO_NAME	UniRef90_R5U253	Bacteroides caccae	221	1.53536	0.4061	0.264498
NO_NAME	UniRef90_R5U269	Bacteroides caccae	221	1.02547	0.17872	0.174282
NO_NAME	UniRef90_R5U269	Bacteroides caccae	589	0.234332	0.0250505	0.106902
NO_NAME	UniRef90_R5U274	Bacteroides caccae	221	0.806783	0.156808	0.194362
NO_NAME	UniRef90_R5U274	Bacteroides caccae	589	0.0868794	0.0193011	0.22216
NO_NAME	UniRef90_R5U279	Bacteroides caccae	221	1.09722	0.481916	0.439215
NO_NAME	UniRef90_R5U2A3	Bacteroides caccae	221	1.0087	0.494527	0.490264
NO_NAME	UniRef90_R5U2A3	Bacteroides caccae	589	0.434118	0.0882422	0.203268
NO_NAME	UniRef90_R5U2B1	Bacteroides caccae	221	1.12455	0.227351	0.202171
NO_NAME	UniRef90_R5U2B6	Bacteroides caccae	221	0.522957	0.167273	0.319859
Oxidoreductase_short_chain_dehydrogenase_reductase_family_protein	UniRef90_R5U2C6	Bacteroides caccae	589	1.01452	0.261336	0.257595
NO_NAME	UniRef90_R5U2E0	Bacteroides caccae	221	4.05108	0.449309	0.110911
NO_NAME	UniRef90_R5U2F6	Bacteroides caccae	589	1.34525	0.400407	0.297645
Alpha_L_fucosidase	UniRef90_R5U2H9	Bacteroides caccae	221	1.11881	0.3878	0.346618
Alpha_L_fucosidase	UniRef90_R5U2H9	Bacteroides caccae	589	0.126738	0.0191237	0.150891
NO_NAME	UniRef90_R5U2I4	Bacteroides caccae	221	0.818693	0.102039	0.124636
NO_NAME	UniRef90_R5U2J2	Bacteroides caccae	221	0.15771	0	0
NO_NAME	UniRef90_R5U2L1	Bacteroides caccae	221	1.04739	0.164212	0.156782
NO_NAME	UniRef90_R5U2N4	Bacteroides caccae	589	0.30569	0.0615062	0.201205
NO_NAME	UniRef90_R5U2P0	Bacteroides caccae	221	1.02684	0.462289	0.450205
Endonuclease_exonuclease_phosphatase_family_protein	UniRef90_R5U2R1	Bacteroides caccae	589	0.328534	0	0
SusD_family_protein	UniRef90_R5U2R6	Bacteroides caccae	221	1.68669	0.269257	0.159636
SusD_family_protein	UniRef90_R5U2R6	Bacteroides caccae	589	0.620229	0.102827	0.165788
NO_NAME	UniRef90_R5U2S0	Bacteroides caccae	589	0.684838	0.25299	0.369416
Glycosyl_hydrolase_family_88	UniRef90_R5U2S2	Bacteroides caccae	221	0.922627	0.406466	0.440553
Glycosyl_hydrolase_family_88	UniRef90_R5U2S2	Bacteroides caccae	589	0.411794	0.100161	0.24323
F5_8_type_C_domain_protein	UniRef90_R5U2S7	Bacteroides caccae	221	0.860038	0.230864	0.268434
F5_8_type_C_domain_protein	UniRef90_R5U2S7	Bacteroides caccae	589	0.129473	0.0468048	0.361503
SusC_RagA_family_TonB_linked_outer_membrane_protein	UniRef90_R5U2T3	Bacteroides caccae	221	0.960097	0.341932	0.356143
SusC_RagA_family_TonB_linked_outer_membrane_protein	UniRef90_R5U2T3	Bacteroides caccae	589	0.299876	0.108556	0.362002
NO_NAME	UniRef90_R5U2U1	Bacteroides caccae	221	1.01939	0.462644	0.453845
NO_NAME	UniRef90_R5U2U2	Bacteroides caccae	221	1.00659	0.486934	0.483744
NO_NAME	UniRef90_R5U2U2	Bacteroides caccae	589	0.193066	0.0507686	0.262959
TonB_linked_outer_membrane_protein_SusC_RagA_family	UniRef90_R5U2V0	Bacteroides caccae	589	0.211459	0.0386045	0.182562
Sigma_factor_regulatory_protein_FecR_PupR_family	UniRef90_R5U2W1	Bacteroides caccae	221	1.17957	0.334169	0.283298
NO_NAME	UniRef90_R5U2W6	Bacteroides caccae	221	1.01673	0.239018	0.235085
NO_NAME	UniRef90_R5U2W6	Bacteroides caccae	589	0.506021	0.107026	0.211505
NO_NAME	UniRef90_R5U2X1	Bacteroides caccae	589	0.449253	0.113785	0.253277
NO_NAME	UniRef90_R5U312	Bacteroides caccae	221	0.702355	0.239355	0.34079
NO_NAME	UniRef90_R5U312	Bacteroides caccae	589	0.158289	0.0331534	0.209449
NO_NAME	UniRef90_R5U325	Bacteroides caccae	221	0.826372	0.194236	0.235047
NO_NAME	UniRef90_R5U325	Bacteroides caccae	589	0.256509	0.0976565	0.380714
NO_NAME	UniRef90_R5U332	Bacteroides caccae	221	1.08382	0.180177	0.166243
NO_NAME	UniRef90_R5U372	Bacteroides caccae	221	0.844071	0.19765	0.234163
NO_NAME	UniRef90_R5U3A7	Bacteroides caccae	221	0.553586	0.19065	0.344391
NO_NAME	UniRef90_R5U3A7	Bacteroides caccae	589	0.180749	0.0405038	0.224089
NO_NAME	UniRef90_R5U3D5	Bacteroides caccae	221	0.833692	0.207042	0.248344
NO_NAME	UniRef90_R5U3D5	Bacteroides caccae	589	0.340606	0.0843858	0.247752
Glycosyl_hydrolase_family_88	UniRef90_R5U3D8	Bacteroides caccae	221	0.633745	0.234166	0.369496
NO_NAME	UniRef90_R5U3K5	Bacteroides caccae	589	0.113537	0.0154441	0.136027
NO_NAME	UniRef90_R5U3L4	Bacteroides caccae	221	0.679927	0.227964	0.335277
NO_NAME	UniRef90_R5U3L4	Bacteroides caccae	589	0.107345	0	0
NO_NAME	UniRef90_R5U3Q3	Bacteroides caccae	221	0.496251	0.205239	0.413578
NO_NAME	UniRef90_R5U3Q6	Bacteroides caccae	589	1.74109	0.339511	0.194998
Reverse_transcriptase_RNA_dependent_DNA_polymerase_	UniRef90_R5U3R1	Bacteroides caccae	589	1.79698	0.322171	0.179284
NO_NAME	UniRef90_R5U3S7	Bacteroides caccae	221	1.42103	0.458288	0.322503
NO_NAME	UniRef90_R5U3T8	Bacteroides caccae	221	1.25671	0.333225	0.265156
NO_NAME	UniRef90_R5U3T8	Bacteroides caccae	589	0.428197	0.194649	0.454578
NO_NAME	UniRef90_R5U3V0	Bacteroides caccae	221	1.15081	0.440995	0.383202
NO_NAME	UniRef90_R5U3V5	Bacteroides caccae	589	1.29056	0.205828	0.159488
NO_NAME	UniRef90_R5U3Y1	Bacteroides caccae	221	0.920018	0.208743	0.22689
NO_NAME	UniRef90_R5U404	Bacteroides caccae	221	0.778865	0.290301	0.372724
NO_NAME	UniRef90_R5U419	Bacteroides caccae	221	1.16141	0.298945	0.257398
NO_NAME	UniRef90_R5U419	Bacteroides caccae	589	0.36899	0	0
NO_NAME	UniRef90_R5U450	Bacteroides caccae	221	0.585949	0.177466	0.30287
NO_NAME	UniRef90_R5U456	Bacteroides caccae	221	1.04212	0.372508	0.357453
NO_NAME	UniRef90_R5U465	Bacteroides caccae	589	0.553485	0.145359	0.262625
NO_NAME	UniRef90_R5U4A9	Bacteroides caccae	221	0.935358	0.397179	0.424627
NO_NAME	UniRef90_R5U4A9	Bacteroides caccae	589	0.690973	0.101344	0.146668
MBOAT_family_protein	UniRef90_R5U4M6	Bacteroides caccae	221	0.979943	0.286807	0.292677
NO_NAME	UniRef90_R5U4N4	Bacteroides caccae	221	1.07323	0.200356	0.186685
NO_NAME	UniRef90_R5U4N4	Bacteroides caccae	589	0.273571	0.06436	0.235259
IPT_TIG_domain_protein	UniRef90_R5U4T5	Bacteroides caccae	221	1.2516	0.221513	0.176983
IPT_TIG_domain_protein	UniRef90_R5U4T5	Bacteroides caccae	589	0.344698	0.105043	0.30474
Glycosyl_hydrolase_family_109_protein_1	UniRef90_R5U4T8	Bacteroides caccae	221	1.30723	0.352396	0.269574
Glycosyl_hydrolase_family_109_protein_1	UniRef90_R5U4T8	Bacteroides caccae	589	0.677106	0.0871093	0.128649
NO_NAME	UniRef90_R5U516	Bacteroides caccae	221	0.905582	0.37403	0.413027
NO_NAME	UniRef90_R5U516	Bacteroides caccae	589	0.983973	0.444724	0.451967
NO_NAME	UniRef90_R5U551	Bacteroides caccae	221	1.17606	0.450376	0.382954
NO_NAME	UniRef90_R5U551	Bacteroides caccae	589	0.65811	0.233295	0.354493
NO_NAME	UniRef90_R5U553	Bacteroides caccae	221	0.514247	0.113159	0.220048
NO_NAME	UniRef90_R5U553	Bacteroides caccae	589	0.432872	0.073164	0.16902
NO_NAME	UniRef90_R5U558	Bacteroides caccae	221	0.726365	0.168827	0.232426
NO_NAME	UniRef90_R5U558	Bacteroides caccae	589	0.264774	0.0772073	0.291597
NO_NAME	UniRef90_R5U562	Bacteroides caccae	589	1.47596	0	0
N_acetylmuramoyl_L_alanine_amidase	UniRef90_R5U597	Bacteroides caccae	589	2.36153	0.247127	0.104647
NO_NAME	UniRef90_R5U5A3	Bacteroides caccae	589	1.48114	0.288246	0.194611
NO_NAME	UniRef90_R5U5B4	Bacteroides caccae	221	0.679034	0.299005	0.440339
NO_NAME	UniRef90_R5U5D4	Bacteroides caccae	221	0.81348	0.173859	0.213722
NO_NAME	UniRef90_R5U5G9	Bacteroides caccae	589	1.4656	0	0
NO_NAME	UniRef90_R5U5H2	Bacteroides caccae	221	0.907788	0.360804	0.397454
Glycosyltransferase_group_2_family_protein	UniRef90_R5U5H8	Bacteroides caccae	221	0.811862	0.14053	0.173096
Glycosyl_hydrolase_family_2_sugar_binding_domain_protein	UniRef90_R5U5I5	Bacteroides caccae	221	0.651063	0.205782	0.316071
Glycosyl_hydrolase_family_2_sugar_binding_domain_protein	UniRef90_R5U5I5	Bacteroides caccae	589	0.589642	0	0
NO_NAME	UniRef90_R5U5I8	Bacteroides caccae	221	0.812294	0.344011	0.423506
Transcriptional_regulator_AraC_family	UniRef90_R5U5J3	Bacteroides caccae	221	0.409162	0.12574	0.30731
Replicative_DNA_helicase	UniRef90_R5U5L3	Bacteroides caccae	221	0.72291	0.284827	0.394
Replicative_DNA_helicase	UniRef90_R5U5L3	Bacteroides caccae	589	0.243926	0.10695	0.438453
tRNA_specific_2_thiouridylase_MnmA	UniRef90_R5U5M8	Bacteroides caccae	221	1.65309	0.490435	0.296677
tRNA_specific_2_thiouridylase_MnmA	UniRef90_R5U5M8	Bacteroides caccae	589	0.491947	0.224936	0.457235
NO_NAME	UniRef90_R5U5N8	Bacteroides caccae	589	1.38898	0.200344	0.144238
NO_NAME	UniRef90_R5U5Q1	Bacteroides caccae	589	0.358633	0.0277857	0.0774768
NO_NAME	UniRef90_R5U5R0	Bacteroides caccae	221	1.60629	0.457879	0.285054
NO_NAME	UniRef90_R5U5S5	Bacteroides caccae	589	0.971796	0.442065	0.454895
SusC_RagA_family_TonB_linked_outer_membrane_protein	UniRef90_R5U5T5	Bacteroides caccae	221	1.30592	0.258284	0.197779
SusC_RagA_family_TonB_linked_outer_membrane_protein	UniRef90_R5U5T5	Bacteroides caccae	589	0.229924	0.00551715	0.0239955
NO_NAME	UniRef90_R5U5T6	Bacteroides caccae	589	0.248081	0.0280785	0.113183
NO_NAME	UniRef90_R5U5T9	Bacteroides caccae	221	1.01081	0.354047	0.350261
NO_NAME	UniRef90_R5U5U2	Bacteroides caccae	221	1.55681	0.45029	0.289239
NO_NAME	UniRef90_R5U5U3	Bacteroides caccae	221	0.90234	0.311275	0.344964
NO_NAME	UniRef90_R5U5U6	Bacteroides caccae	221	1.01481	0.348237	0.343154
NO_NAME	UniRef90_R5U5W6	Bacteroides caccae	221	1.04922	0.389254	0.370993
NO_NAME	UniRef90_R5U5X2	Bacteroides caccae	221	1.32557	0.444309	0.335183
NO_NAME	UniRef90_R5U5X2	Bacteroides caccae	589	0.410499	0.129686	0.315922
NO_NAME	UniRef90_R5U5Y3	Bacteroides caccae	221	1.57479	0.339709	0.215717
NO_NAME	UniRef90_R5U612	Bacteroides caccae	221	0.995591	0.258539	0.259684
NO_NAME	UniRef90_R5U612	Bacteroides caccae	589	0.192696	0.0120352	0.0624566
NO_NAME	UniRef90_R5U634	Bacteroides caccae	589	1.02865	0.311682	0.303001
Arylsulfatase	UniRef90_R5U640	Bacteroides caccae	221	1.09332	0.32856	0.300517
NO_NAME	UniRef90_R5U644	Bacteroides caccae	221	1.61845	0.281106	0.173688
NO_NAME	UniRef90_R5U644	Bacteroides caccae	589	0.128487	0.0536349	0.417435
Antioxidant_AhpC_TSA_family	UniRef90_R5U668	Bacteroides caccae	589	1.16344	0.499642	0.429454
NO_NAME	UniRef90_R5U680	Bacteroides caccae	589	0.681126	0.289097	0.42444
NO_NAME	UniRef90_R5U693	Bacteroides caccae	589	0.462836	0.224611	0.485293
NO_NAME	UniRef90_R5U6A4	Bacteroides caccae	589	1.65347	0.349176	0.211178
NO_NAME	UniRef90_R5U6B1	Bacteroides caccae	221	0.812736	0.362953	0.446582
NO_NAME	UniRef90_R5U6B1	Bacteroides caccae	589	0.379701	0.180997	0.476684
NO_NAME	UniRef90_R5U6B6	Bacteroides caccae	589	0.24867	0.0552416	0.222148
Sigma_factor_regulatory_protein_FecR_PupR_family	UniRef90_R5U6B9	Bacteroides caccae	589	2.29306	0.12791	0.0557811
NO_NAME	UniRef90_R5U6C8	Bacteroides caccae	221	0.821392	0.19709	0.239947
NO_NAME	UniRef90_R5U6C8	Bacteroides caccae	589	0.173642	0	0
NO_NAME	UniRef90_R5U6D0	Bacteroides caccae	221	1.233	0.454332	0.368477
NO_NAME	UniRef90_R5U6D0	Bacteroides caccae	589	0.512013	0.192283	0.375543
NO_NAME	UniRef90_R5U6D5	Bacteroides caccae	221	1.05513	0.249123	0.236107
NO_NAME	UniRef90_R5U6D5	Bacteroides caccae	589	0.228771	0.0105491	0.0461123
NO_NAME	UniRef90_R5U6D8	Bacteroides caccae	221	0.981589	0.347678	0.354199
NO_NAME	UniRef90_R5U6D8	Bacteroides caccae	589	0.93463	0.0920482	0.0984863
NO_NAME	UniRef90_R5U6E5	Bacteroides caccae	221	1.1911	0.29002	0.24349
NO_NAME	UniRef90_R5U6E5	Bacteroides caccae	589	0.32915	0.10587	0.321646
NO_NAME	UniRef90_R5U6F1	Bacteroides caccae	589	0.766715	0.352337	0.45954
NO_NAME	UniRef90_R5U6F7	Bacteroides caccae	221	0.887614	0.15145	0.170626
Efflux_transporter_RND_family_MFP_subunit	UniRef90_R5U6I4	Bacteroides caccae	221	1.04987	0.137136	0.130621
Efflux_transporter_RND_family_MFP_subunit	UniRef90_R5U6I4	Bacteroides caccae	589	0.164005	0	0
NO_NAME	UniRef90_R5U6I7	Bacteroides caccae	221	1.08662	0.336297	0.309488
NO_NAME	UniRef90_R5U6J0	Bacteroides caccae	221	0.989625	0.456339	0.461123
NO_NAME	UniRef90_R5U6J0	Bacteroides caccae	589	0.343082	0.072688	0.211867
NO_NAME	UniRef90_R5U6K0	Bacteroides caccae	221	0.816039	0.221271	0.271153
NO_NAME	UniRef90_R5U6K0	Bacteroides caccae	589	0.269277	0.102454	0.380478
NO_NAME	UniRef90_R5U6K9	Bacteroides caccae	221	1.18962	0.267998	0.22528
Ribokinase	UniRef90_R5U6L3	Bacteroides caccae	221	0.767211	0.290269	0.378342
Ribokinase	UniRef90_R5U6L3	Bacteroides caccae	589	0.736179	0.116518	0.158273
NO_NAME	UniRef90_R5U6P5	Bacteroides caccae	221	1.53544	0.170943	0.111332
NO_NAME	UniRef90_R5U6P5	Bacteroides caccae	589	0.0766177	0	0
NO_NAME	UniRef90_R5U6P7	Bacteroides caccae	221	0.724138	0.251166	0.346848
NO_NAME	UniRef90_R5U6P7	Bacteroides caccae	589	0.0447272	0	0
Efflux_transporter_RND_family_MFP_subunit	UniRef90_R5U6P9	Bacteroides caccae	221	0.884728	0.200935	0.227115
Efflux_transporter_RND_family_MFP_subunit	UniRef90_R5U6P9	Bacteroides caccae	589	0.382506	0.13083	0.342035
NO_NAME	UniRef90_R5U6Q1	Bacteroides caccae	589	1.05425	0.336586	0.319265
NO_NAME	UniRef90_R5U6S9	Bacteroides caccae	221	0.69002	0.263611	0.382035
NO_NAME	UniRef90_R5U6W8	Bacteroides caccae	589	0.432263	0.112585	0.260455
Sigma_70_family_RNA_polymerase_sigma_factor	UniRef90_R5U6X2	Bacteroides caccae	589	1.95445	0.486332	0.248833
NO_NAME	UniRef90_R5U725	Bacteroides caccae	589	0.268363	0.0347902	0.129638
NO_NAME	UniRef90_R5U739	Bacteroides caccae	221	2.19043	0.00392889	0.00179366
TonB_linked_outer_membrane_protein_SusC_RagA_family	UniRef90_R5U758	Bacteroides caccae	221	1.31899	0.254493	0.192946
NO_NAME	UniRef90_R5U790	Bacteroides caccae	589	0.68512	0.102206	0.14918
Alkaline_phosphatase_family_protein	UniRef90_R5U7A9	Bacteroides caccae	221	0.833925	0.251628	0.30174
NO_NAME	UniRef90_R5U7F1	Bacteroides caccae	221	0.82939	0.215218	0.259489
NO_NAME	UniRef90_R5U7F1	Bacteroides caccae	589	0.259686	0.018167	0.0699575
NO_NAME	UniRef90_R5U7G7	Bacteroides caccae	221	1.0003	0.0553321	0.0553153
NO_NAME	UniRef90_R5U7L8	Bacteroides caccae	221	1.21838	0.322973	0.265084
NO_NAME	UniRef90_R5U7M7	Bacteroides caccae	221	0.912757	0.384066	0.420775
PAS_domain_S_box_protein	UniRef90_R5U7N3	Bacteroides caccae	589	0.668444	0.259451	0.388142
NO_NAME	UniRef90_R5U7N9	Bacteroides caccae	589	1.70303	0.337217	0.19801
NO_NAME	UniRef90_R5U7P0	Bacteroides caccae	589	0.373665	0.186528	0.499186
NO_NAME	UniRef90_R5U7P3	Bacteroides caccae	221	0.582733	0.214888	0.36876
NO_NAME	UniRef90_R5U7P3	Bacteroides caccae	589	0.548116	0.12365	0.225591
NO_NAME	UniRef90_R5U7Q4	Bacteroides caccae	221	1.22037	0.431487	0.35357
NO_NAME	UniRef90_R5U7Q4	Bacteroides caccae	589	0.922472	0.0621952	0.0674223
NO_NAME	UniRef90_R5U7R1	Bacteroides caccae	221	0.281627	0.069053	0.245193
NO_NAME	UniRef90_R5U7R5	Bacteroides caccae	221	1.17248	0.298332	0.254445
NO_NAME	UniRef90_R5U7R5	Bacteroides caccae	589	0.36842	0.0538845	0.146258
NO_NAME	UniRef90_R5U7T5	Bacteroides caccae	221	0.796624	0.125559	0.157613
NO_NAME	UniRef90_R5U7T5	Bacteroides caccae	589	0.316276	0.034696	0.109701
NO_NAME	UniRef90_R5U7U0	Bacteroides caccae	589	0.655983	0.123534	0.188319
NO_NAME	UniRef90_R5U7W9	Bacteroides caccae	589	1.77115	0.236169	0.133342
NO_NAME	UniRef90_R5U7Z0	Bacteroides caccae	589	1.9672	0.238905	0.121444
NO_NAME	UniRef90_R5U7Z5	Bacteroides caccae	589	0.681211	0.209941	0.308188
Glycosyltransferase_group_2_family_protein	UniRef90_R5U7Z6	Bacteroides caccae	589	0.434809	0.0370781	0.0852746
NO_NAME	UniRef90_R5U7Z9	Bacteroides caccae	221	1.95	0.285637	0.146481
Glycosyl_hydrolase_family_3_N_terminal_domain_protein	UniRef90_R5U804	Bacteroides caccae	221	1.66148	0.287578	0.173086
Conserved_domain_protein	UniRef90_R5U809	Bacteroides caccae	221	0.609608	0.210261	0.344912
Conserved_domain_protein	UniRef90_R5U809	Bacteroides caccae	589	0.308414	0.0260175	0.084359
Glycosyltransferase_group_2_family_protein	UniRef90_R5U811	Bacteroides caccae	221	1.77139	0.281079	0.158678
Glycosyltransferase_group_2_family_protein	UniRef90_R5U811	Bacteroides caccae	589	0.296123	0.0252376	0.0852268
Glycosyltransferase_group_2_family_protein	UniRef90_R5U814	Bacteroides caccae	221	1.06063	0.36802	0.346983
NO_NAME	UniRef90_R5U819	Bacteroides caccae	221	1.0123	0.218087	0.215438
DnaD_domain_protein	UniRef90_R5U821	Bacteroides caccae	221	1.77856	0.352545	0.198219
RNA_polymerase_sigma_70_factor_expansion_family_1	UniRef90_R5U829	Bacteroides caccae	221	0.676089	0.286632	0.423955
RNA_polymerase_sigma_70_factor_expansion_family_1	UniRef90_R5U829	Bacteroides caccae	589	1.05756	0.377298	0.356763
NO_NAME	UniRef90_R5U860	Bacteroides caccae	589	3.1396	0.467621	0.148943
NO_NAME	UniRef90_R5U873	Bacteroides caccae	221	1.53875	0.496788	0.322851
NO_NAME	UniRef90_R5U889	Bacteroides caccae	589	1.15008	0.24102	0.209568
Conserved_domain_protein	UniRef90_R5U899	Bacteroides caccae	221	1.48912	0.294016	0.197442
Conserved_domain_protein	UniRef90_R5U899	Bacteroides caccae	589	0.259187	0.0132928	0.0512863
NO_NAME	UniRef90_R5U8C6	Bacteroides caccae	589	0.626532	0.243026	0.387891
7_cyano_7_deazaguanine_synthase	UniRef90_R5U8E2	Bacteroides caccae	589	1.5682	0.168456	0.107419
NO_NAME	UniRef90_R5U8G2	Bacteroides caccae	221	1.67327	0.175376	0.10481
NO_NAME	UniRef90_R5U8R5	Bacteroides caccae	221	1.23909	0.184185	0.148645
NO_NAME	UniRef90_R5U8S5	Bacteroides caccae	221	1.34165	0.231352	0.172438
NO_NAME	UniRef90_R5U8S6	Bacteroides caccae	221	0.714264	0.265123	0.371184
NO_NAME	UniRef90_R5U8S6	Bacteroides caccae	589	0.597769	0.203784	0.340908
NO_NAME	UniRef90_R5U8S9	Bacteroides caccae	221	0.996884	0.275705	0.276567
NO_NAME	UniRef90_R5U8S9	Bacteroides caccae	589	0.485193	0.0365	0.0752279
NO_NAME	UniRef90_R5U8U3	Bacteroides caccae	221	0.994771	0.210616	0.211723
NO_NAME	UniRef90_R5U8V7	Bacteroides caccae	221	0.25555	0.0838975	0.328301
NO_NAME	UniRef90_R5U8V9	Bacteroides caccae	589	0.737979	0.249452	0.33802
NO_NAME	UniRef90_R5U8W0	Bacteroides caccae	589	0.224237	0.0184405	0.0822367
RNA_polymerase_sigma_70_factor_expansion_family_1	UniRef90_R5U8X7	Bacteroides caccae	221	0.715165	0.189998	0.26567
NO_NAME	UniRef90_R5U8Y3	Bacteroides caccae	589	1.06154	0.484064	0.456
TonB_linked_outer_membrane_protein_SusC_RagA_family	UniRef90_R5U8Z6	Bacteroides caccae	221	1.20479	0.281761	0.233868
TonB_linked_outer_membrane_protein_SusC_RagA_family	UniRef90_R5U8Z6	Bacteroides caccae	589	0.402572	0.0179373	0.0445567
NO_NAME	UniRef90_R5U906	Bacteroides caccae	221	1.02081	0.218429	0.213976
NO_NAME	UniRef90_R5U932	Bacteroides caccae	221	1.70828	0.408353	0.239043
NO_NAME	UniRef90_R5U932	Bacteroides caccae	589	0.500449	0.117375	0.23454
NO_NAME	UniRef90_R5U935	Bacteroides caccae	221	1.03066	0.21361	0.207255
NO_NAME	UniRef90_R5U935	Bacteroides caccae	589	0.262393	0	0
NO_NAME	UniRef90_R5U948	Bacteroides caccae	221	1.47876	0.234552	0.158614
NO_NAME	UniRef90_R5U953	Bacteroides caccae	589	0.514234	0.247055	0.480433
NO_NAME	UniRef90_R5U955	Bacteroides caccae	221	1.47955	0.352109	0.237984
NO_NAME	UniRef90_R5U955	Bacteroides caccae	589	0.218692	0.089946	0.411291
NO_NAME	UniRef90_R5U956	Bacteroides caccae	221	0.854468	0.307963	0.360416
NO_NAME	UniRef90_R5U956	Bacteroides caccae	589	0.22484	0.0701874	0.312166
Kelch_repeat_protein	UniRef90_R5U963	Bacteroides caccae	221	1.68591	0.24991	0.148234
NO_NAME	UniRef90_R5U968	Bacteroides caccae	221	1.186	0.200056	0.168681
NO_NAME	UniRef90_R5U976	Bacteroides caccae	221	1.08823	0.243958	0.224177
NO_NAME	UniRef90_R5U976	Bacteroides caccae	589	0.227053	0.0117682	0.0518299
NO_NAME	UniRef90_R5U978	Bacteroides caccae	221	0.498504	0.120487	0.241698
NO_NAME	UniRef90_R5U978	Bacteroides caccae	589	0.385143	0.0280905	0.0729354
NO_NAME	UniRef90_R5U9B5	Bacteroides caccae	589	0.0343255	0	0
Replicative_DNA_helicase	UniRef90_R5U9E5	Bacteroides caccae	221	1.02466	0.254781	0.248651
NO_NAME	UniRef90_R5U9F5	Bacteroides caccae	221	1.34674	0.355341	0.263853
NO_NAME	UniRef90_R5U9F5	Bacteroides caccae	589	1.29174	0.216203	0.167373
Glycosyl_hydrolase_family_20_catalytic_domain_protein	UniRef90_R5U9F8	Bacteroides caccae	221	0.797276	0.381826	0.478913
NO_NAME	UniRef90_R5U9F9	Bacteroides caccae	221	1.15138	0.226129	0.196398
NO_NAME	UniRef90_R5U9F9	Bacteroides caccae	589	0.222857	0.0320887	0.143988
RNA_polymerase_sigma_70_factor_expansion_family_1	UniRef90_R5U9G4	Bacteroides caccae	221	0.751601	0.373935	0.497517
RNA_polymerase_sigma_70_factor_expansion_family_1	UniRef90_R5U9G4	Bacteroides caccae	589	0.656062	0.224607	0.342357
NO_NAME	UniRef90_R5U9H5	Bacteroides caccae	221	1.78499	0.472361	0.264629
NO_NAME	UniRef90_R5U9H5	Bacteroides caccae	589	4.42785	0.23966	0.0541255
NO_NAME	UniRef90_R5U9I1	Bacteroides caccae	589	0.245993	0.0823892	0.334925
BccI	UniRef90_R5U9J0	Bacteroides caccae	589	5.45058	0.436155	0.0800199
NO_NAME	UniRef90_R5U9J2	Bacteroides caccae	221	1.31325	0.252728	0.192445
NO_NAME	UniRef90_R5U9J2	Bacteroides caccae	589	0.192516	0.0160683	0.0834649
NO_NAME	UniRef90_R5U9K1	Bacteroides caccae	589	1.65055	0.496373	0.300732
Efflux_transporter_RND_family_MFP_subunit	UniRef90_R5U9K4	Bacteroides caccae	221	1.98128	0.249917	0.126139
Efflux_transporter_RND_family_MFP_subunit	UniRef90_R5U9K4	Bacteroides caccae	589	0.0448206	0	0
NO_NAME	UniRef90_R5U9K9	Bacteroides caccae	589	7.84841	0.415779	0.0529763
NO_NAME	UniRef90_R5U9L2	Bacteroides caccae	221	0.932714	0.318833	0.341834
NO_NAME	UniRef90_R5U9L2	Bacteroides caccae	589	0.322016	0.104148	0.323424
NO_NAME	UniRef90_R5U9L7	Bacteroides caccae	221	1.23724	0.292976	0.236798
NO_NAME	UniRef90_R5U9L7	Bacteroides caccae	589	2.21394	0.41467	0.187299
NO_NAME	UniRef90_R5U9M0	Bacteroides caccae	221	0.976313	0.480142	0.491791
NO_NAME	UniRef90_R5U9M0	Bacteroides caccae	589	0.427618	0.0515078	0.120453
NO_NAME	UniRef90_R5U9M6	Bacteroides caccae	221	0.872749	0.384234	0.440257
NO_NAME	UniRef90_R5U9M6	Bacteroides caccae	589	0.351581	0.0691647	0.196725
NO_NAME	UniRef90_R5U9N1	Bacteroides caccae	589	0.135333	0.0146093	0.107951
F5_8_type_C_domain_protein	UniRef90_R5U9N5	Bacteroides caccae	221	1.28363	0.0940156	0.0732421
NO_NAME	UniRef90_R5U9N6	Bacteroides caccae	589	0.670821	0.0116576	0.0173781
NO_NAME	UniRef90_R5U9Q4	Bacteroides caccae	221	0.647286	0.277494	0.428703
NO_NAME	UniRef90_R5U9Q7	Bacteroides caccae	221	0.989426	0.255514	0.258245
4_O_beta_D_mannosyl_D_glucose_phosphorylase	UniRef90_R5U9R1	Bacteroides caccae	221	0.658513	0.282022	0.428272
4_O_beta_D_mannosyl_D_glucose_phosphorylase	UniRef90_R5U9R1	Bacteroides caccae	589	0.288804	0.0470114	0.162779
NO_NAME	UniRef90_R5U9R5	Bacteroides caccae	221	1.00777	0.269368	0.267292
NO_NAME	UniRef90_R5U9R5	Bacteroides caccae	589	0.365068	0.157185	0.430564
NO_NAME	UniRef90_R5U9W6	Bacteroides caccae	221	1.13001	0.289049	0.255794
NO_NAME	UniRef90_R5U9W8	Bacteroides caccae	589	1.01472	0.308861	0.30438
Glycosyl_hydrolase_family_88	UniRef90_R5U9X0	Bacteroides caccae	221	0.763418	0.364763	0.477802
Glycosyl_hydrolase_family_88	UniRef90_R5U9X0	Bacteroides caccae	589	0.617824	0.16691	0.270157
NO_NAME	UniRef90_R5U9X5	Bacteroides caccae	221	0.728367	0.156318	0.214615
NO_NAME	UniRef90_R5U9X5	Bacteroides caccae	589	0.205213	0.0181759	0.0885709
Redoxin_family_protein	UniRef90_R5U9Z6	Bacteroides caccae	221	1.44264	0.252472	0.175006
Redoxin_family_protein	UniRef90_R5U9Z6	Bacteroides caccae	589	0.295381	0.0563995	0.190938
MutS_domain_V_protein	UniRef90_R5UA04	Bacteroides caccae	589	0.719135	0.15136	0.210476
NO_NAME	UniRef90_R5UA06	Bacteroides caccae	221	1.34209	0.242085	0.18038
NO_NAME	UniRef90_R5UA06	Bacteroides caccae	589	11.0562	0.0895773	0.00810198
NO_NAME	UniRef90_R5UA13	Bacteroides caccae	221	1.02484	0.170378	0.166249
NO_NAME	UniRef90_R5UA13	Bacteroides caccae	589	0.36812	0	0
NO_NAME	UniRef90_R5UA23	Bacteroides caccae	589	2.10221	0.249219	0.118551
NO_NAME	UniRef90_R5UA36	Bacteroides caccae	589	0.270586	0.0352991	0.130454
NO_NAME	UniRef90_R5UA44	Bacteroides caccae	589	0.429398	0.0229023	0.0533358
NO_NAME	UniRef90_R5UA58	Bacteroides caccae	589	0.983974	0.335333	0.340794
NO_NAME	UniRef90_R5UA70	Bacteroides caccae	221	1.20688	0.171414	0.142031
NO_NAME	UniRef90_R5UAB8	Bacteroides caccae	221	0.956817	0.477092	0.498624
NO_NAME	UniRef90_R5UAB8	Bacteroides caccae	589	0.594352	0	0
NO_NAME	UniRef90_R5UAC7	Bacteroides caccae	589	0.509871	0.125316	0.24578
NO_NAME	UniRef90_R5UAD7	Bacteroides caccae	221	0.848328	0.204707	0.241307
NO_NAME	UniRef90_R5UAD7	Bacteroides caccae	589	0.172453	0	0
SusC_RagA_family_TonB_linked_outer_membrane_protein	UniRef90_R5UAF6	Bacteroides caccae	221	1.0043	0.248001	0.24694
SusC_RagA_family_TonB_linked_outer_membrane_protein	UniRef90_R5UAF6	Bacteroides caccae	589	0.204628	0.00748714	0.036589
SusD_family_protein	UniRef90_R5UAH8	Bacteroides caccae	221	1.3038	0.198429	0.152193
NO_NAME	UniRef90_R5UAI1	Bacteroides caccae	221	0.553715	0.145936	0.263558
NO_NAME	UniRef90_R5UAI1	Bacteroides caccae	589	0.67509	0.177708	0.263236
NO_NAME	UniRef90_R5UAJ1	Bacteroides caccae	221	0.60032	0.21742	0.362174
NO_NAME	UniRef90_R5UAR3	Bacteroides caccae	589	0.805037	0.0140468	0.0174487
NO_NAME	UniRef90_R5UAR6	Bacteroides caccae	221	0.826504	0.163371	0.197666
NO_NAME	UniRef90_R5UAS9	Bacteroides caccae	221	1.33396	0.284656	0.213391
Glycosyl_hydrolase_family_16	UniRef90_R5UAT7	Bacteroides caccae	221	1.02911	0.487603	0.473811
Glycosyl_hydrolase_family_16	UniRef90_R5UAT7	Bacteroides caccae	589	0.192047	0.0751183	0.391145
SusD_family_protein	UniRef90_R5UAU2	Bacteroides caccae	589	0.267637	0.0793276	0.296401
ATPase_histidine_kinase_DNA_gyrase_B_HSP90_domain_protein	UniRef90_R5UAV3	Bacteroides caccae	221	0.742905	0.195178	0.262722
ATPase_histidine_kinase_DNA_gyrase_B_HSP90_domain_protein	UniRef90_R5UAV3	Bacteroides caccae	589	0.737996	0.101727	0.137842
N_acetylmuramic_acid_6_phosphate_etherase	UniRef90_R5UAX5	Bacteroides caccae	221	1.26921	0.375256	0.29566
NO_NAME	UniRef90_R5UAY4	Bacteroides caccae	221	1.06657	0.387075	0.362914
NO_NAME	UniRef90_R5UAY9	Bacteroides caccae	221	1.22132	0.417743	0.342042
NO_NAME	UniRef90_R5UAY9	Bacteroides caccae	589	0.428516	0.0253845	0.0592381
NO_NAME	UniRef90_R5UB13	Bacteroides caccae	221	1.34813	0.451667	0.335032
Site_specific_recombinase_phage_integrase_family	UniRef90_R5UBJ9	Bacteroides caccae	589	0.258186	0.116073	0.449573
SusD_family_protein	UniRef90_R5UBP9	Bacteroides caccae	221	1.1901	0.256157	0.215241
SusD_family_protein	UniRef90_R5UBP9	Bacteroides caccae	589	0.507972	0.0205892	0.0405322
Alpha_N_acetylglucosaminidase_NAGLU_	UniRef90_R5UBQ4	Bacteroides caccae	221	0.967234	0.240972	0.249136
Alpha_N_acetylglucosaminidase_NAGLU_	UniRef90_R5UBQ4	Bacteroides caccae	589	0.294696	0.0622418	0.211207
Peptidase_M56_family	UniRef90_R5UBT0	Bacteroides caccae	589	0.680535	0.208472	0.306335
TonB_dependent_receptor	UniRef90_R5UC02	Bacteroides caccae	221	0.907782	0.418904	0.461459
Nicotinamide_mononucleotide_transporter_PnuC	UniRef90_R5UC10	Bacteroides caccae	221	0.543395	0.238986	0.439802
NO_NAME	UniRef90_R5UC48	Bacteroides caccae	221	0.427135	0	0
NO_NAME	UniRef90_R5UC67	Bacteroides caccae	221	0.623537	0.133831	0.214631
NO_NAME	UniRef90_R5UC67	Bacteroides caccae	589	0.291028	0.042637	0.146505
Efflux_transporter_RND_family_MFP_subunit	UniRef90_R5UC71	Bacteroides caccae	221	0.982467	0.206927	0.21062
Efflux_transporter_RND_family_MFP_subunit	UniRef90_R5UC71	Bacteroides caccae	589	0.880373	0.0968877	0.110053
NO_NAME	UniRef90_R5UCC8	Bacteroides caccae	221	1.41585	0.322919	0.228074
NO_NAME	UniRef90_R5UCC8	Bacteroides caccae	589	0.179988	0.0797893	0.443303
NO_NAME	UniRef90_R5UCE2	Bacteroides caccae	221	1.41933	0.155398	0.109487
NO_NAME	UniRef90_R5UCE2	Bacteroides caccae	589	0.245993	0	0
NO_NAME	UniRef90_R5UCH8	Bacteroides caccae	221	0.692542	0.251742	0.363504
NO_NAME	UniRef90_R5UCH8	Bacteroides caccae	589	0.233367	0.072667	0.311385
NO_NAME	UniRef90_R5UCI3	Bacteroides caccae	221	0.743043	0.316962	0.426573
Polysaccharide_biosynthesis_protein	UniRef90_R5UCK0	Bacteroides caccae	221	0.675785	0.283631	0.419706
NO_NAME	UniRef90_R5UCQ1	Bacteroides caccae	221	0.429145	0.0610324	0.142219
NO_NAME	UniRef90_R5UCR1	Bacteroides caccae	589	0.276762	0.0858168	0.310074
Heparinase_II_III_like_protein	UniRef90_R5UCU9	Bacteroides caccae	589	0.346655	0.151963	0.438369
Glycosyl_hydrolase_family_88	UniRef90_R5UCV4	Bacteroides caccae	221	0.818942	0.244983	0.299145
Glycosyl_hydrolase_family_88	UniRef90_R5UCV4	Bacteroides caccae	589	0.214254	0.0160528	0.0749241
NO_NAME	UniRef90_R5UD04	Bacteroides caccae	221	0.820984	0.248281	0.302419
NO_NAME	UniRef90_R5UD73	Bacteroides caccae	221	0.862561	0.221917	0.257277
Sigma_70_region_2	UniRef90_R5UD76	Bacteroides caccae	589	1.37053	0.145234	0.105969
NO_NAME	UniRef90_R5UD87	Bacteroides caccae	221	0.884128	0.342677	0.387587
NO_NAME	UniRef90_R5UD95	Bacteroides caccae	221	1.29738	0.341996	0.263606
NO_NAME	UniRef90_R5UD95	Bacteroides caccae	589	0.854511	0.0650519	0.0761277
NO_NAME	UniRef90_R5UDE5	Bacteroides caccae	221	0.878211	0.218782	0.249123
NO_NAME	UniRef90_R5UDE5	Bacteroides caccae	589	0.434667	0.0425658	0.0979273
Inosine_uridine_preferring_nucleoside_hydrolase	UniRef90_R5UDF1	Bacteroides caccae	221	0.446565	0.165755	0.371178
Inosine_uridine_preferring_nucleoside_hydrolase	UniRef90_R5UDF1	Bacteroides caccae	589	0.131203	0.0374286	0.285273
NO_NAME	UniRef90_R5UDP3	Bacteroides caccae	221	0.797254	0.184832	0.231836
NO_NAME	UniRef90_R5UDP3	Bacteroides caccae	589	0.242187	0.0265683	0.109702
NO_NAME	UniRef90_R5UDV5	Bacteroides caccae	589	0.345921	0.0411097	0.118841
NO_NAME	UniRef90_R5UDW9	Bacteroides caccae	221	0.830535	0.379204	0.456578
NO_NAME	UniRef90_R5UDW9	Bacteroides caccae	589	0.713738	0.103495	0.145004
Hydrolase_alpha_beta_domain_protein	UniRef90_R5UE05	Bacteroides caccae	221	0.967986	0.398481	0.411659
NO_NAME	UniRef90_R5UE26	Bacteroides caccae	589	2.95171	0.227019	0.0769109
NO_NAME	UniRef90_R5UE50	Bacteroides caccae	221	0.717517	0.166908	0.232619
Sigma_factor_regulatory_protein_FecR_PupR_family	UniRef90_R5UED6	Bacteroides caccae	221	1.09863	0.416181	0.378818
Sigma_factor_regulatory_protein_FecR_PupR_family	UniRef90_R5UED6	Bacteroides caccae	589	0.715733	0.303405	0.423907
Sigma_70_region_2	UniRef90_R5UED9	Bacteroides caccae	221	1.17697	0.112977	0.0959901
Sigma_70_region_2	UniRef90_R5UED9	Bacteroides caccae	589	0.590383	0.110299	0.186825
NO_NAME	UniRef90_R5UER7	Bacteroides caccae	221	0.55689	0.195275	0.350653
SusC_RagA_family_TonB_linked_outer_membrane_protein	UniRef90_R5UES3	Bacteroides caccae	221	1.3346	0.206593	0.154798
SusC_RagA_family_TonB_linked_outer_membrane_protein	UniRef90_R5UES3	Bacteroides caccae	589	0.246156	0	0
Signal_peptidase_I	UniRef90_R5UES7	Bacteroides caccae	221	1.56616	0.258541	0.16508
Signal_peptidase_I	UniRef90_R5UES7	Bacteroides caccae	589	1.08994	0.0964786	0.0885176
NO_NAME	UniRef90_R5UET0	Bacteroides caccae	221	0.306246	0.111139	0.362909
NO_NAME	UniRef90_R5UEX6	Bacteroides caccae	589	1.10834	0.405363	0.365738
NO_NAME	UniRef90_R5UEY1	Bacteroides caccae	221	1.26109	0.18611	0.147579
NO_NAME	UniRef90_R5UEY1	Bacteroides caccae	589	0.886127	0.149852	0.169109
NO_NAME	UniRef90_R5UF13	Bacteroides caccae	589	0.590384	0.163596	0.2771
NO_NAME	UniRef90_R5UF75	Bacteroides caccae	221	2.0586	0.176244	0.0856138
NO_NAME	UniRef90_R5UFB4	Bacteroides caccae	221	1.35817	0.491892	0.362173
NO_NAME	UniRef90_R5UFB4	Bacteroides caccae	589	0.714802	0.0269027	0.0376366
NO_NAME	UniRef90_R5UFC6	Bacteroides caccae	589	0.81163	0.260007	0.320352
NO_NAME	UniRef90_R5UFG1	Bacteroides caccae	589	0.76879	0.358003	0.46567
NO_NAME	UniRef90_R5UFN8	Bacteroides caccae	221	0.492848	0.13826	0.280532
NO_NAME	UniRef90_R5UFW6	Bacteroides caccae	221	0.90418	0.140935	0.15587
NO_NAME	UniRef90_R5UFY2	Bacteroides caccae	589	3.51929	0.424315	0.120568
NO_NAME	UniRef90_R5UG08	Bacteroides caccae	589	0.0983974	0	0
Parallel_beta_helix	UniRef90_R5UG30	Bacteroides caccae	221	0.82131	0.288403	0.35115
Parallel_beta_helix	UniRef90_R5UG30	Bacteroides caccae	589	0.377199	0.0931941	0.247069
Potassium_transporting_ATPase_C_chain	UniRef90_R5UG35	Bacteroides caccae	589	1.19404	0.0228767	0.0191591
NO_NAME	UniRef90_R5UG45	Bacteroides caccae	221	0.916774	0.382622	0.417356
NO_NAME	UniRef90_R5UG45	Bacteroides caccae	589	0.263752	0.129395	0.490593
NO_NAME	UniRef90_R5UG80	Bacteroides caccae	221	1.29244	0.409843	0.317107
PKD_domain_protein	UniRef90_R5UG84	Bacteroides caccae	221	1.16436	0.212523	0.182524
NO_NAME	UniRef90_R5UG96	Bacteroides caccae	221	0.590119	0.231668	0.392579
NO_NAME	UniRef90_R5UGC2	Bacteroides caccae	221	0.511668	0.163056	0.318675
NO_NAME	UniRef90_R5UGC2	Bacteroides caccae	589	0.134729	0	0
NO_NAME	UniRef90_R5UGE1	Bacteroides caccae	589	0.987602	0.323804	0.327869
NO_NAME	UniRef90_R5UGN4	Bacteroides caccae	221	1.70012	0.327917	0.192879
NO_NAME	UniRef90_R5UGN4	Bacteroides caccae	589	1.41907	0.18185	0.128147
SusC_RagA_family_TonB_linked_outer_membrane_protein	UniRef90_R5UGQ8	Bacteroides caccae	589	0.298492	0.017552	0.0588024
NO_NAME	UniRef90_R5UGR2	Bacteroides caccae	589	0.349032	0.03755	0.107583
Sigma_70_region_2	UniRef90_R5UGS3	Bacteroides caccae	589	1.05474	0.0247068	0.0234246
NO_NAME	UniRef90_R5UGT0	Bacteroides caccae	221	2.29139	0.360309	0.157245
NO_NAME	UniRef90_R5UH04	Bacteroides caccae	589	0.438148	0.0289787	0.0661391
Transcriptional_regulator_AraC_family	UniRef90_R5UH93	Bacteroides caccae	589	1.61983	0.427121	0.263683
NO_NAME	UniRef90_R5UHH8	Bacteroides caccae	221	1.0123	0.337401	0.333303
NO_NAME	UniRef90_R5UHH8	Bacteroides caccae	589	0.147596	0.0721944	0.489136
NO_NAME	UniRef90_R5UKE7	Bacteroides caccae	221	1.68026	0.261639	0.155713
NO_NAME	UniRef90_R5UKE7	Bacteroides caccae	589	0.510973	0.252683	0.494513
NO_NAME	UniRef90_R5UKE9	Bacteroides caccae	221	0.936683	0.245292	0.261873
8_amino_7_oxononanoate_synthase	UniRef90_R5UKH2	Bacteroides caccae	221	0.888745	0.244794	0.275438
Transcriptional_regulator_LacI_family	UniRef90_R5UKI0	Bacteroides caccae	589	1.27462	0.412387	0.323538
NO_NAME	UniRef90_R5UKI9	Bacteroides caccae	221	1.50534	0.283769	0.188509
NO_NAME	UniRef90_R5UKR6	Bacteroides caccae	589	1.28072	0.396129	0.309303
HNH_endonuclease_domain_protein	UniRef90_R5UKU1	Bacteroides caccae	221	2.31444	0.47979	0.207303
NO_NAME	UniRef90_R5UKU6	Bacteroides caccae	221	0.613319	0.232673	0.379368
NO_NAME	UniRef90_R5UKZ9	Bacteroides caccae	589	0.819977	0.389208	0.474657
NO_NAME	UniRef90_R5UL47	Bacteroides caccae	221	0.616066	0.296235	0.480849
NO_NAME	UniRef90_R5UL47	Bacteroides caccae	589	0.623183	0.0870019	0.139609
NO_NAME	UniRef90_R5UL77	Bacteroides caccae	589	1.58113	0.468842	0.296522
NO_NAME	UniRef90_R5UL83	Bacteroides caccae	221	0.657129	0.074805	0.113836
NO_NAME	UniRef90_R5ULK6	Bacteroides caccae	589	1.84495	0	0
NO_NAME	UniRef90_R5ULL1	Bacteroides caccae	221	0.752626	0.290519	0.386007
NO_NAME	UniRef90_R5ULL1	Bacteroides caccae	589	1.18077	0.116063	0.0982947
NO_NAME	UniRef90_R5ULL4	Bacteroides caccae	221	0.796526	0.173069	0.21728
NO_NAME	UniRef90_R5ULM7	Bacteroides caccae	589	0.362551	0.0650763	0.179496
NO_NAME	UniRef90_R5ULN2	Bacteroides caccae	221	1.19491	0.237123	0.198444
NO_NAME	UniRef90_R5ULS6	Bacteroides caccae	589	0.367283	0.109	0.296775
NO_NAME	UniRef90_R5ULW4	Bacteroides caccae	589	0.986131	0.366618	0.371774
NO_NAME	UniRef90_R5ULY7	Bacteroides caccae	221	1.19123	0.317032	0.266138
NO_NAME	UniRef90_R5ULY7	Bacteroides caccae	589	0.233236	0.0880709	0.377605
NO_NAME	UniRef90_R5UM04	Bacteroides caccae	221	0.949973	0.269973	0.28419
Transporter_cation_channel_family_protein	UniRef90_R5UM66	Bacteroides caccae	589	0.85462	0.324375	0.379555
von_Willebrand_factor_type_A_domain_protein	UniRef90_R5UM90	Bacteroides caccae	589	1.60363	0.392231	0.244588
NO_NAME	UniRef90_R5UMB5	Bacteroides caccae	589	0.983126	0.28492	0.28981
NO_NAME	UniRef90_R5UMC3	Bacteroides caccae	221	1.07479	0.307907	0.286482
NO_NAME	UniRef90_R5UMC3	Bacteroides caccae	589	0.645728	0.0643713	0.0996879
NO_NAME	UniRef90_R5UMC5	Bacteroides caccae	221	0.670718	0.176652	0.263378
NO_NAME	UniRef90_R5UMC5	Bacteroides caccae	589	0.506378	0.121281	0.239507
NO_NAME	UniRef90_R5UMD1	Bacteroides caccae	221	1.54368	0.203139	0.131594
NO_NAME	UniRef90_R5UMD1	Bacteroides caccae	589	0.35446	0.135756	0.382993
NO_NAME	UniRef90_R5UME6	Bacteroides caccae	221	0.457275	0.158485	0.346587
NO_NAME	UniRef90_R5UME6	Bacteroides caccae	589	0.164012	0	0
SusD_family_protein	UniRef90_R5UMG0	Bacteroides caccae	221	0.813759	0.231271	0.284201
D_Ala_D_Ala_dipeptidase	UniRef90_R5UMH9	Bacteroides caccae	221	1.4363	0.454715	0.316589
D_Ala_D_Ala_dipeptidase	UniRef90_R5UMH9	Bacteroides caccae	589	0.510909	0.252056	0.493348
NO_NAME	UniRef90_R5UMK6	Bacteroides caccae	221	0.845579	0.307201	0.363302
NO_NAME	UniRef90_R5UMK6	Bacteroides caccae	589	0.88594	0.274885	0.310275
NO_NAME	UniRef90_R5UML0	Bacteroides caccae	221	1.02281	0.438089	0.428319
NO_NAME	UniRef90_R5UMM1	Bacteroides caccae	221	1.21328	0.356709	0.294004
NO_NAME	UniRef90_R5UMP1	Bacteroides caccae	221	0.656838	0.106979	0.16287
NO_NAME	UniRef90_R5UMP5	Bacteroides caccae	589	8.85645	0.468713	0.0529233
NO_NAME	UniRef90_R5UMQ4	Bacteroides caccae	221	0.962854	0.179174	0.186086
NO_NAME	UniRef90_R5UNB7	Bacteroides caccae	221	0.756498	0.218484	0.28881
NO_NAME	UniRef90_R5UNB7	Bacteroides caccae	589	0.227045	0.068631	0.30228
NO_NAME	UniRef90_R5UNC1	Bacteroides caccae	221	1.05795	0.471511	0.445682
RNA_polymerase_sigma_70_factor_expansion_family_1	UniRef90_R5UND7	Bacteroides caccae	221	0.657127	0.161686	0.24605
RNA_polymerase_sigma_70_factor_expansion_family_1	UniRef90_R5UND7	Bacteroides caccae	589	3.51627	0	0
RNA_polymerase_sigma_70_factor_expansion_family_1	UniRef90_R5UNG8	Bacteroides caccae	589	0.908362	0.372311	0.40987
NO_NAME	UniRef90_R5UNM6	Bacteroides caccae	221	0.779302	0.293217	0.376256
NO_NAME	UniRef90_R5UNT5	Bacteroides caccae	221	0.438088	0	0
NO_NAME	UniRef90_R5UNU1	Bacteroides caccae	221	0.773096	0.222132	0.287328
NO_NAME	UniRef90_R5UNZ1	Bacteroides caccae	221	0.746278	0.137388	0.184098
NO_NAME	UniRef90_R5UNZ1	Bacteroides caccae	589	0.0740269	0	0
NO_NAME	UniRef90_R5UPF0	Bacteroides caccae	589	1.59178	0.283099	0.177851
NO_NAME	UniRef90_R5UPF8	Bacteroides caccae	221	1.30141	0.315146	0.242158
RNA_polymerase_sigma_70_factor_expansion_family_1	UniRef90_R5UPG7	Bacteroides caccae	221	1.33633	0.499353	0.373674
IPT_TIG_domain_protein	UniRef90_R5UPH2	Bacteroides caccae	221	0.948752	0.182013	0.191845
IPT_TIG_domain_protein	UniRef90_R5UPH2	Bacteroides caccae	589	0.116523	0.0458048	0.393097
NO_NAME	UniRef90_R5UPW1	Bacteroides caccae	221	1.20871	0.254209	0.210313
NO_NAME	UniRef90_R5UQ30	Bacteroides caccae	221	0.65713	0.272436	0.414585
NO_NAME	UniRef90_R5UQ75	Bacteroides caccae	221	0.669533	0.100159	0.149595
NO_NAME	UniRef90_R5UQ75	Bacteroides caccae	589	0.316285	0.114033	0.360538
NO_NAME	UniRef90_R5UQ88	Bacteroides caccae	221	1.06284	0.338936	0.318896
NO_NAME	UniRef90_R5UQ88	Bacteroides caccae	589	0.428005	0.0894864	0.209078
NO_NAME	UniRef90_R5UQA5	Bacteroides caccae	589	8.45126	0.284716	0.0336891
Polysaccharide_biosynthesis_export_protein	UniRef90_R5UQB0	Bacteroides caccae	221	0.513841	0.182954	0.356051
Polysaccharide_biosynthesis_export_protein	UniRef90_R5UQB0	Bacteroides caccae	589	0.430393	0	0
NO_NAME	UniRef90_R5UQB5	Bacteroides caccae	221	0.646146	0.111042	0.171853
SusC_RagA_family_TonB_linked_outer_membrane_protein	UniRef90_R5UQG1	Bacteroides caccae	589	2.36154	0.343015	0.145251
NO_NAME	UniRef90_R5UQH1	Bacteroides caccae	589	0.409989	0.102861	0.250888
NO_NAME	UniRef90_R5UQL2	Bacteroides caccae	589	0.588237	0.14593	0.248081
NO_NAME	UniRef90_R5UQM0	Bacteroides caccae	221	0.553182	0.166219	0.300477
NO_NAME	UniRef90_R5UQM0	Bacteroides caccae	589	0.0608795	0.00295542	0.0485453
Sigma_factor_regulatory_protein_FecR_PupR_family	UniRef90_R5UQQ1	Bacteroides caccae	221	1.22105	0.399658	0.327306
Sigma_factor_regulatory_protein_FecR_PupR_family	UniRef90_R5UQQ1	Bacteroides caccae	589	0.282884	0.036384	0.128618
NO_NAME	UniRef90_R5UQS2	Bacteroides caccae	221	1.83439	0.434078	0.236633
NO_NAME	UniRef90_R5UQV0	Bacteroides caccae	221	1.19648	0.351354	0.293657
NO_NAME	UniRef90_R5UQV0	Bacteroides caccae	589	0.736624	0	0
NO_NAME	UniRef90_R5UQZ4	Bacteroides caccae	589	0.417479	0.164781	0.394705
NO_NAME	UniRef90_R5UQZ7	Bacteroides caccae	589	0.134161	0.050939	0.379686
NO_NAME	UniRef90_R5UR01	Bacteroides caccae	221	1.17515	0.255315	0.217262
NO_NAME	UniRef90_R5UR01	Bacteroides caccae	589	0.496911	0.0294192	0.059204
NO_NAME	UniRef90_R5UR10	Bacteroides caccae	221	1.37949	0.32612	0.236407
NO_NAME	UniRef90_R5UR10	Bacteroides caccae	589	0.640477	0.0177215	0.0276692
NO_NAME	UniRef90_R5UR67	Bacteroides caccae	221	0.951297	0.26314	0.276612
NO_NAME	UniRef90_R5UR82	Bacteroides caccae	221	1.04436	0.369742	0.354038
NO_NAME	UniRef90_R5UR82	Bacteroides caccae	589	0.948147	0.0635282	0.0670025
NO_NAME	UniRef90_R5URE2	Bacteroides caccae	589	2.21393	0.486292	0.219651
Sigma_70_family_RNA_polymerase_sigma_factor	UniRef90_R5URG4	Bacteroides caccae	589	2.21394	0.144123	0.065098
NO_NAME	UniRef90_R5URG9	Bacteroides caccae	221	0.985694	0.114947	0.116615
NO_NAME	UniRef90_R5URK4	Bacteroides caccae	589	1.67261	0.15461	0.0924364
Biotin_acetyl_CoA_carboxylase_ligase	UniRef90_R5US46	Bacteroides caccae	589	5.31346	0.279134	0.0525335
SusD_family_protein	UniRef90_R5USD5	Bacteroides caccae	221	0.644873	0.199625	0.309557
SusD_family_protein	UniRef90_R5USD5	Bacteroides caccae	589	0.295195	0.0719721	0.243812
Phosphate_ABC_transporter_permease_PstC	UniRef90_R5USD8	Bacteroides caccae	221	1.34569	0.236099	0.175448
Cytochrome_c_type_protein	UniRef90_R5USI7	Bacteroides caccae	221	1.0445	0.253439	0.242641
Cytochrome_c_type_protein	UniRef90_R5USI7	Bacteroides caccae	589	0.184495	0.0441195	0.239137
NO_NAME	UniRef90_R5USK4	Bacteroides caccae	221	0.814007	0.388028	0.476689
NO_NAME	UniRef90_R5USK4	Bacteroides caccae	589	0.185476	0	0
NO_NAME	UniRef90_R5USL8	Bacteroides caccae	221	0.91683	0.298575	0.32566
NO_NAME	UniRef90_R5USP0	Bacteroides caccae	221	1.16756	0.279395	0.239298
NO_NAME	UniRef90_R5USP0	Bacteroides caccae	589	0.552553	0.228925	0.414304
NO_NAME	UniRef90_R5USQ2	Bacteroides caccae	221	0.921016	0.257674	0.279771
NO_NAME	UniRef90_R5USQ2	Bacteroides caccae	589	0.368467	0.0604314	0.164008
PAS_domain_S_box_protein	UniRef90_R5USQ5	Bacteroides caccae	221	0.945808	0.211485	0.223602
PAS_domain_S_box_protein	UniRef90_R5USQ5	Bacteroides caccae	589	0.16419	0.0507686	0.309206
NO_NAME	UniRef90_R5USR2	Bacteroides caccae	221	0.65713	0.115341	0.175523
Conserved_domain_protein	UniRef90_R5USR9	Bacteroides caccae	221	1.55792	0.441839	0.283608
NO_NAME	UniRef90_R5USS1	Bacteroides caccae	221	1.09368	0.191814	0.175384
NO_NAME	UniRef90_R5USS1	Bacteroides caccae	589	0.289937	0.0135836	0.0468503
NO_NAME	UniRef90_R5USS4	Bacteroides caccae	221	2.19031	0.188809	0.0862018
NO_NAME	UniRef90_R5USS4	Bacteroides caccae	589	0.73798	0.0653245	0.088518
Tetratricopeptide_repeat_domain_family_protein	UniRef90_R5UST1	Bacteroides caccae	221	0.898403	0.298772	0.332559
NO_NAME	UniRef90_R5UST8	Bacteroides caccae	221	2.62851	0.436097	0.16591
NO_NAME	UniRef90_R5USX7	Bacteroides caccae	589	1.00911	0.337522	0.334474
NO_NAME	UniRef90_R5USX8	Bacteroides caccae	221	0.908998	0.422355	0.464638
NO_NAME	UniRef90_R5USX8	Bacteroides caccae	589	0.61063	0.241001	0.394676
NO_NAME	UniRef90_R5USZ3	Bacteroides caccae	221	1.12356	0.485486	0.432097
NO_NAME	UniRef90_R5USZ3	Bacteroides caccae	589	0.43526	0.115791	0.266028
NO_NAME	UniRef90_R5UT16	Bacteroides caccae	589	4.64682	0.440096	0.0947092
Glycosyl_hydrolase_family_2_sugar_binding_domain_protein	UniRef90_R5UT20	Bacteroides caccae	221	1.15477	0.298759	0.258718
Glycosyl_hydrolase_family_2_sugar_binding_domain_protein	UniRef90_R5UT20	Bacteroides caccae	589	0.165893	0.0350725	0.211416
NO_NAME	UniRef90_R5UT42	Bacteroides caccae	589	0.562397	0.143549	0.255245
NO_NAME	UniRef90_R5UT47	Bacteroides caccae	589	0.36899	0	0
NO_NAME	UniRef90_R5UT60	Bacteroides caccae	221	0.93657	0.338957	0.361914
NO_NAME	UniRef90_R5UT60	Bacteroides caccae	589	2.95192	0.293524	0.099435
NO_NAME	UniRef90_R5UT82	Bacteroides caccae	221	1.29864	0.449472	0.346109
NO_NAME	UniRef90_R5UTA2	Bacteroides caccae	589	0.532782	0.18866	0.354104
Transcriptional_regulator_AraC_family	UniRef90_R5UTA6	Bacteroides caccae	221	1.26435	0.35594	0.281521
Transcriptional_regulator_AraC_family	UniRef90_R5UTA6	Bacteroides caccae	589	0.295211	0.0678484	0.22983
Sigma_factor_regulatory_protein_FecR_PupR_family	UniRef90_R5UTB6	Bacteroides caccae	221	0.713997	0.275373	0.385678
Sigma_factor_regulatory_protein_FecR_PupR_family	UniRef90_R5UTB6	Bacteroides caccae	589	0.737979	0.13172	0.178487
Riboflavin_biosynthesis_protein_RibD	UniRef90_R5UTE4	Bacteroides caccae	589	1.81188	0.229289	0.126548
NO_NAME	UniRef90_R5UTJ3	Bacteroides caccae	221	0.834744	0.221924	0.265859
NO_NAME	UniRef90_R5UTK1	Bacteroides caccae	221	3.27824	0.222599	0.0679017
NO_NAME	UniRef90_R5UTK6	Bacteroides caccae	221	0.867339	0.101895	0.117479
NO_NAME	UniRef90_R5UTK9	Bacteroides caccae	221	0.822435	0.134997	0.164143
NO_NAME	UniRef90_R5UTK9	Bacteroides caccae	589	0.545884	0.0108521	0.0198798
NO_NAME	UniRef90_R5UTM1	Bacteroides caccae	221	0.933358	0.288188	0.308764
NO_NAME	UniRef90_R5UTM1	Bacteroides caccae	589	0.545406	0.03339	0.0612204
NO_NAME	UniRef90_R5UTU5	Bacteroides caccae	589	0.904681	0.187025	0.20673
NO_NAME	UniRef90_R5UTU8	Bacteroides caccae	221	1.63423	0.246648	0.150926
NO_NAME	UniRef90_R5UTU8	Bacteroides caccae	589	0.491501	0.183267	0.372872
NO_NAME	UniRef90_R5UTW6	Bacteroides caccae	589	1.10811	0.100551	0.0907409
NO_NAME	UniRef90_R5UTY8	Bacteroides caccae	221	0.569847	0.222819	0.391016
NO_NAME	UniRef90_R5UTY8	Bacteroides caccae	589	0.350984	0	0
NO_NAME	UniRef90_R5UU18	Bacteroides caccae	589	0.508951	0.218561	0.429434
NO_NAME	UniRef90_R5UU23	Bacteroides caccae	589	1.68738	0.275348	0.163181
NO_NAME	UniRef90_R5UU25	Bacteroides caccae	221	0.952826	0.18547	0.194652
NO_NAME	UniRef90_R5UU25	Bacteroides caccae	589	0.184499	0.0290616	0.157516
NO_NAME	UniRef90_R5UU37	Bacteroides caccae	221	1.46001	0.405971	0.27806
NO_NAME	UniRef90_R5UU37	Bacteroides caccae	589	1.47596	0.0442233	0.0299624
NO_NAME	UniRef90_R5UU42	Bacteroides caccae	589	1.22855	0.427333	0.347835
NO_NAME	UniRef90_R5UU43	Bacteroides caccae	221	0.816882	0.40821	0.499718
NO_NAME	UniRef90_R5UU63	Bacteroides caccae	589	1.18427	0.21314	0.179976
SusC_RagA_family_TonB_linked_outer_membrane_protein	UniRef90_R5UU67	Bacteroides caccae	221	1.27767	0.275489	0.215618
SusC_RagA_family_TonB_linked_outer_membrane_protein	UniRef90_R5UU67	Bacteroides caccae	589	0.141076	0.0507812	0.359956
NO_NAME	UniRef90_R5UUB0	Bacteroides caccae	221	0.368212	0.0896427	0.243454
NO_NAME	UniRef90_R5UUB0	Bacteroides caccae	589	0.410954	0.145764	0.354697
NO_NAME	UniRef90_R5UUB1	Bacteroides caccae	589	1.11305	0.297552	0.267329
NO_NAME	UniRef90_R5UUC0	Bacteroides caccae	589	0.892687	0.413828	0.463576
NO_NAME	UniRef90_R5UUD2	Bacteroides caccae	221	0.454937	0.16142	0.354818
NO_NAME	UniRef90_R5UUD7	Bacteroides caccae	221	1.51509	0.277112	0.182902
NO_NAME	UniRef90_R5UUD7	Bacteroides caccae	589	0.113543	0	0
NO_NAME	UniRef90_R5UUE1	Bacteroides caccae	589	0.472226	0.206025	0.436285
NO_NAME	UniRef90_R5UUE8	Bacteroides caccae	589	0.621456	0.107747	0.173378
NO_NAME	UniRef90_R5UUF5	Bacteroides caccae	221	0.626234	0.0903432	0.144264
NO_NAME	UniRef90_R5UUF5	Bacteroides caccae	589	0.0843394	0	0
NO_NAME	UniRef90_R5UUG1	Bacteroides caccae	221	0.830544	0.399574	0.481098
NO_NAME	UniRef90_R5UUG1	Bacteroides caccae	589	0.494887	0	0
Fibrobacter_succinogene_major_paralogous_domain_protein	UniRef90_R5UUJ8	Bacteroides caccae	221	0.784345	0.162261	0.206874
Fibrobacter_succinogene_major_paralogous_domain_protein	UniRef90_R5UUJ8	Bacteroides caccae	589	1.29769	0.326316	0.25146
NO_NAME	UniRef90_R5UUM0	Bacteroides caccae	221	0.800481	0.312014	0.389783
NO_NAME	UniRef90_R5UUM0	Bacteroides caccae	589	0.353181	0.0551843	0.156249
NO_NAME	UniRef90_R5UUN4	Bacteroides caccae	221	0.705386	0.259817	0.368333
NO_NAME	UniRef90_R5UUN4	Bacteroides caccae	589	6.01848	0.0773108	0.0128456
NO_NAME	UniRef90_R5UUN7	Bacteroides caccae	221	0.538338	0.190135	0.353189
NO_NAME	UniRef90_R5UUN7	Bacteroides caccae	589	0.227104	0.0598094	0.263357
NO_NAME	UniRef90_R5UUN8	Bacteroides caccae	221	0.830298	0.263659	0.317548
NO_NAME	UniRef90_R5UUN8	Bacteroides caccae	589	3.55658	0.14255	0.0400807
RNA_polymerase_sigma_70_factor_expansion_family_1	UniRef90_R5UUP4	Bacteroides caccae	589	0.984554	0.289576	0.294119
NO_NAME	UniRef90_R5UUP9	Bacteroides caccae	221	0.817219	0.215562	0.263775
NO_NAME	UniRef90_R5UUP9	Bacteroides caccae	589	0.295512	0.140096	0.474078
NO_NAME	UniRef90_R5UUR1	Bacteroides caccae	589	0.888518	0.0176476	0.0198619
NO_NAME	UniRef90_R5UUS9	Bacteroides caccae	221	1.04194	0.403424	0.387187
NO_NAME	UniRef90_R5UUT5	Bacteroides caccae	221	0.665555	0.187644	0.281937
NO_NAME	UniRef90_R5UUU0	Bacteroides caccae	221	0.746569	0.188571	0.252584
NO_NAME	UniRef90_R5UUX2	Bacteroides caccae	221	1.05455	0.297778	0.282375
NO_NAME	UniRef90_R5UUY2	Bacteroides caccae	221	0.256814	0	0
NO_NAME	UniRef90_R5UUZ0	Bacteroides caccae	221	0.657129	0.0890075	0.135449
NO_NAME	UniRef90_R5UV09	Bacteroides caccae	221	1.02184	0.300031	0.293617
NO_NAME	UniRef90_R5UV09	Bacteroides caccae	589	0.30445	0.0266681	0.0875942
NO_NAME	UniRef90_R5UV26	Bacteroides caccae	589	1.4786	0.253261	0.171284
NO_NAME	UniRef90_R5UV30	Bacteroides caccae	221	0.795493	0.143253	0.180081
NO_NAME	UniRef90_R5UV30	Bacteroides caccae	589	0.0617428	0	0
NO_NAME	UniRef90_R5UV40	Bacteroides caccae	589	0.921159	0.343161	0.372532
NO_NAME	UniRef90_R5UV58	Bacteroides caccae	221	0.637485	0.0422042	0.0662042
NO_NAME	UniRef90_R5UV58	Bacteroides caccae	589	0.101948	0	0
TonB_linked_outer_membrane_protein_SusC_RagA_family	UniRef90_R5UVA6	Bacteroides caccae	589	0.224342	0.0176533	0.0786895
NO_NAME	UniRef90_R5UVC1	Bacteroides caccae	221	0.469379	0.0276211	0.0588461
NO_NAME	UniRef90_R5UVE6	Bacteroides caccae	589	0.170305	0.0116591	0.0684598
NO_NAME	UniRef90_R5UVF4	Bacteroides caccae	221	0.368235	0.169556	0.460456
NO_NAME	UniRef90_R5UVK7	Bacteroides caccae	221	1.05281	0.372593	0.353904
NO_NAME	UniRef90_R5UVL2	Bacteroides caccae	221	1.41195	0.394592	0.279467
NO_NAME	UniRef90_R5UVL2	Bacteroides caccae	589	0.27762	0.0723883	0.260746
NO_NAME	UniRef90_R5UVP6	Bacteroides caccae	221	0.736221	0.253482	0.344301
NO_NAME	UniRef90_R5UVQ8	Bacteroides caccae	221	1.98719	0.434128	0.218463
NO_NAME	UniRef90_R5UW83	Bacteroides caccae	589	1.12202	0.228784	0.203904
NO_NAME	UniRef90_R5UWB1	Bacteroides caccae	589	0.806164	0.361248	0.448107
Sigma_factor_regulatory_protein_FecR_PupR_family	UniRef90_R5UWC0	Bacteroides caccae	221	1.60105	0.406941	0.254171
Sigma_factor_regulatory_protein_FecR_PupR_family	UniRef90_R5UWC0	Bacteroides caccae	589	2.54876	0.144982	0.0568835
NO_NAME	UniRef90_R5UWC2	Bacteroides caccae	221	1.65709	0.254442	0.153547
NO_NAME	UniRef90_R5UWL0	Bacteroides caccae	221	1.43804	0.373061	0.259424
NO_NAME	UniRef90_R5UWN6	Bacteroides caccae	221	1.35483	0.379399	0.280035
RNA_polymerase_sigma_70_factor	UniRef90_R5UWQ4	Bacteroides caccae	221	0.812791	0.387476	0.476723
NO_NAME	UniRef90_R5UWS6	Bacteroides caccae	221	0.988592	0.418751	0.423583
NO_NAME	UniRef90_R5UWX8	Bacteroides caccae	221	1.22846	0.310663	0.252887
4Fe_4S_binding_domain_protein	UniRef90_R5UX12	Bacteroides caccae	221	0.856071	0.358589	0.418877
4Fe_4S_binding_domain_protein	UniRef90_R5UX12	Bacteroides caccae	589	0.550529	0.181186	0.329112
Transcriptional_regulator_AraC_family	UniRef90_R5UX31	Bacteroides caccae	221	0.892462	0.13413	0.150292
Transcriptional_regulator_AraC_family	UniRef90_R5UX31	Bacteroides caccae	589	0.118776	0	0
NO_NAME	UniRef90_R5UX37	Bacteroides caccae	589	0.955033	0.452427	0.473729
Bacterial_sugar_transferase	UniRef90_R5UX74	Bacteroides caccae	221	1.36921	0.383499	0.280088
NO_NAME	UniRef90_R5UXE1	Bacteroides caccae	589	1.8708	0.24707	0.132066
SusC_RagA_family_TonB_linked_outer_membrane_protein	UniRef90_R5UXF3	Bacteroides caccae	589	0.450819	0.0497367	0.110325
NO_NAME	UniRef90_R5UXF8	Bacteroides caccae	589	0.59549	0.0728368	0.122314
NO_NAME	UniRef90_R5UXG3	Bacteroides caccae	221	0.738356	0.352175	0.476972
NO_NAME	UniRef90_R5UXJ2	Bacteroides caccae	221	0.515899	0.161376	0.312805
NO_NAME	UniRef90_R5UXT2	Bacteroides caccae	221	1.19152	0.423024	0.355029
NO_NAME	UniRef90_R5UXT2	Bacteroides caccae	589	0.122997	0.0257528	0.209378
NO_NAME	UniRef90_R5UXX7	Bacteroides caccae	589	0.834814	0.278799	0.333966
NO_NAME	UniRef90_R5UXY0	Bacteroides caccae	221	1.29355	0.435413	0.336602
NO_NAME	UniRef90_R5UXY0	Bacteroides caccae	589	0.868561	0.0345641	0.0397947
NO_NAME	UniRef90_R5UXZ2	Bacteroides caccae	221	1.15344	0.222021	0.192486
NO_NAME	UniRef90_R5UXZ2	Bacteroides caccae	589	0.22708	0	0
NO_NAME	UniRef90_R5UXZ6	Bacteroides caccae	221	1.07905	0.387621	0.359225
NO_NAME	UniRef90_R5UY55	Bacteroides caccae	221	0.75502	0.180531	0.239108
NO_NAME	UniRef90_R5UY55	Bacteroides caccae	589	0.216988	0.0218656	0.100769
NO_NAME	UniRef90_R5UY64	Bacteroides caccae	221	0.914823	0.305447	0.333886
NO_NAME	UniRef90_R5UY64	Bacteroides caccae	589	0.575956	0.0789874	0.137141
NO_NAME	UniRef90_R5UY77	Bacteroides caccae	221	1.22038	0.306432	0.251096
NO_NAME	UniRef90_R5UY77	Bacteroides caccae	589	0.343258	0.0650367	0.189468
NO_NAME	UniRef90_R5UY82	Bacteroides caccae	589	0.834773	0.144928	0.173614
NO_NAME	UniRef90_R5UYC3	Bacteroides caccae	221	0.776924	0.240929	0.310106
NO_NAME	UniRef90_R5UYE5	Bacteroides caccae	221	1.15264	0.199472	0.173057
NO_NAME	UniRef90_R5UYI2	Bacteroides caccae	221	0.633695	0.162427	0.256317
NO_NAME	UniRef90_R5UYI7	Bacteroides caccae	221	0.977001	0.239947	0.245596
NO_NAME	UniRef90_R5UYI7	Bacteroides caccae	589	0.843343	0.193652	0.229624
NO_NAME	UniRef90_R5UYL9	Bacteroides caccae	221	2.82967	0.429718	0.151861
NO_NAME	UniRef90_R5UYR3	Bacteroides caccae	589	0.237593	0.011603	0.0488357
NO_NAME	UniRef90_R5UYR8	Bacteroides caccae	589	1.8653	0.194151	0.104086
Endonuclease_exonuclease_phosphatase_family_protein	UniRef90_R5UZC4	Bacteroides caccae	221	1.41972	0.246691	0.17376
Endonuclease_exonuclease_phosphatase_family_protein	UniRef90_R5UZC4	Bacteroides caccae	589	0.85884	0	0
NO_NAME	UniRef90_R5UZI4	Bacteroides caccae	589	0.615081	0.150502	0.244686
NO_NAME	UniRef90_R5UZM4	Bacteroides caccae	221	1.1511	0.469393	0.407777
NO_NAME	UniRef90_R5UZM4	Bacteroides caccae	589	0.364864	0.0496057	0.135957
NO_NAME	UniRef90_R5UZQ5	Bacteroides caccae	221	0.471944	0.186917	0.396057
NO_NAME	UniRef90_R5UZQ5	Bacteroides caccae	589	0.260741	0.0301337	0.11557
NO_NAME	UniRef90_R5UZR6	Bacteroides caccae	589	0.656168	0.295182	0.449857
NO_NAME	UniRef90_R5UZS1	Bacteroides caccae	221	1.28752	0.257045	0.199644
DNA_3_methyladenine_glycosylase_I	UniRef90_R5UZT2	Bacteroides caccae	589	0.563706	0.142556	0.252891
MBOAT_family_protein	UniRef90_R5UZU0	Bacteroides caccae	221	1.15207	0.355408	0.308495
NO_NAME	UniRef90_R5UZV1	Bacteroides caccae	221	0.426633	0.14869	0.348521
NO_NAME	UniRef90_R5UZX7	Bacteroides caccae	221	1.17974	0.420897	0.35677
Secretin_and_TonB_N_terminus_short_domain_protein	UniRef90_R5V0C4	Bacteroides caccae	589	0.210851	0	0
NO_NAME	UniRef90_R5V0N5	Bacteroides caccae	589	0.65254	0.312603	0.479056
NO_NAME	UniRef90_R5V0V7	Bacteroides caccae	221	1.09953	0.306249	0.278526
NO_NAME	UniRef90_R5V0V7	Bacteroides caccae	589	0.199474	0.0518814	0.260092
TonB_dependent_outer_membrane_receptor_SusC_RagA_subfamily_signature_region	UniRef90_R5V0X0	Bacteroides caccae	221	1.20777	0.379012	0.313811
TonB_dependent_outer_membrane_receptor_SusC_RagA_subfamily_signature_region	UniRef90_R5V0X0	Bacteroides caccae	589	0.392173	0.0534778	0.136363
NO_NAME	UniRef90_R5V0Y7	Bacteroides caccae	589	0.469545	0	0
NO_NAME	UniRef90_R5V109	Bacteroides caccae	221	1.42769	0.227925	0.159646
NO_NAME	UniRef90_R5V109	Bacteroides caccae	589	0.359996	0.0143799	0.0399445
NO_NAME	UniRef90_R5V122	Bacteroides caccae	221	1.0753	0	0
NO_NAME	UniRef90_R5V127	Bacteroides caccae	221	0.875793	0.177378	0.202534
NO_NAME	UniRef90_R5V127	Bacteroides caccae	589	0.368999	0.0254944	0.0690906
A_G_specific_adenine_glycosylase	UniRef90_R5V135	Bacteroides caccae	589	0.575933	0.271781	0.471897
NO_NAME	UniRef90_R5V156	Bacteroides caccae	221	1.01317	0.237563	0.234474
NO_NAME	UniRef90_R5V156	Bacteroides caccae	589	0.309145	0.068705	0.222242
SusD_family_protein	UniRef90_R5V167	Bacteroides caccae	221	1.22475	0.254092	0.207464
SusD_family_protein	UniRef90_R5V167	Bacteroides caccae	589	0.210855	0.0784352	0.371986
NO_NAME	UniRef90_R5V1A3	Bacteroides caccae	221	0.869775	0.307303	0.353313
NO_NAME	UniRef90_R5V1F2	Bacteroides caccae	221	1.23808	0.497103	0.401511
NO_NAME	UniRef90_R5V1F2	Bacteroides caccae	589	0.0942134	0.0202655	0.215102
Diaminopimelate_epimerase	UniRef90_R5V1K4	Bacteroides caccae	221	0.743973	0.217022	0.291706
M2_BccI	UniRef90_R5V1L4	Bacteroides caccae	589	1.54975	0.468129	0.302067
NO_NAME	UniRef90_R5V1M7	Bacteroides caccae	221	1.12442	0.217178	0.193147
NO_NAME	UniRef90_R5V1M7	Bacteroides caccae	589	11.8899	0.115854	0.00974397
Arylsulfatase	UniRef90_R5V1P1	Bacteroides caccae	589	1.27068	0.269827	0.212348
NO_NAME	UniRef90_R5V1P4	Bacteroides caccae	221	1.31628	0.419022	0.318339
NO_NAME	UniRef90_R5V1P4	Bacteroides caccae	589	0.898411	0	0
NO_NAME	UniRef90_R5V1Q3	Bacteroides caccae	589	0.145178	0.0265666	0.182993
NO_NAME	UniRef90_R5V1S4	Bacteroides caccae	221	0.788903	0.137285	0.174021
NO_NAME	UniRef90_R5V1S7	Bacteroides caccae	221	0.513308	0.204868	0.399114
NO_NAME	UniRef90_R5V1V6	Bacteroides caccae	221	0.727106	0.307458	0.422852
NO_NAME	UniRef90_R5V1X6	Bacteroides caccae	221	1.11375	0.239088	0.214669
NO_NAME	UniRef90_R5V1X6	Bacteroides caccae	589	0.425243	0.0321825	0.0756801
NO_NAME	UniRef90_R5V239	Bacteroides caccae	221	1.67065	0.220862	0.132201
NO_NAME	UniRef90_R5V2B1	Bacteroides caccae	589	0.0820046	0.0265665	0.323964
NO_NAME	UniRef90_R5V2E4	Bacteroides caccae	221	1.01515	0.369042	0.363533
NO_NAME	UniRef90_R5VI58	Bacteroides caccae	589	0.452246	0.16727	0.369866
NO_NAME	UniRef90_R6A9H8	Bacteroides caccae	589	0.885576	0.0650178	0.0734187
UDP_N_acetylglucosamine_2_epimerase	UniRef90_R6CTU5	Bacteroides caccae	221	1.02134	0.145972	0.142922
dTDP_glucose_4_6_dehydratase	UniRef90_R6CUR4	Bacteroides caccae	221	1.13834	0.13787	0.121114
NO_NAME	UniRef90_R6D1L8	Bacteroides caccae	221	0.827382	0.277671	0.335602
ATPase_histidine_kinase_DNA_gyrase_B_HSP90_domain_protein	UniRef90_R6D683	Bacteroides caccae	589	0.754213	0.29638	0.392966
NO_NAME	UniRef90_R6D7N6	Bacteroides caccae	221	1.7368	0.433769	0.249752
NO_NAME	UniRef90_R6D7N6	Bacteroides caccae	589	0.7202	0.33464	0.464649
ABC_transporter_ATP_binding_protein	UniRef90_R6D9I2	Bacteroides caccae	589	0.632554	0.2663	0.420992
SusD_family_protein	UniRef90_R6DAA9	Bacteroides caccae	221	0.910779	0.14836	0.162894
NO_NAME	UniRef90_R6DCC0	Bacteroides caccae	221	0.862413	0.282054	0.327052
Alcohol_dehydrogenase_zinc_containing	UniRef90_R6DE77	Bacteroides caccae	589	1.1687	0.233241	0.199574
Phosphate_ABC_transporter_phosphate_binding_protein	UniRef90_R6DG49	Bacteroides caccae	221	0.559173	0.259478	0.464039
Phosphate_ABC_transporter_phosphate_binding_protein	UniRef90_R6DG49	Bacteroides caccae	589	0.495998	0.229394	0.46249
Outer_membrane_efflux_protein	UniRef90_R6DIH5	Bacteroides caccae	221	1.44569	0.264664	0.183071
Outer_membrane_efflux_protein	UniRef90_R6DIH5	Bacteroides caccae	589	0.180807	0	0
NO_NAME	UniRef90_R6DIZ2	Bacteroides caccae	589	2.95192	0.406771	0.137799
NO_NAME	UniRef90_R6DM80	Bacteroides caccae	221	1.21014	0.18096	0.149535
NO_NAME	UniRef90_R6DM80	Bacteroides caccae	589	0.505576	0.0617698	0.122177
Sugar_porter_SP_family_MFS_transporter	UniRef90_R6DRI9	Bacteroides caccae	589	0.651856	0.0646595	0.099193
Predicted_membrane_protein	UniRef90_R6DX94	Bacteroides caccae	221	0.830656	0.298807	0.359725
TIGR02757_family_protein	UniRef90_R6DYH5	Bacteroides caccae	589	0.898117	0.264511	0.294517
NO_NAME	UniRef90_R6E166	Bacteroides caccae	589	0.723684	0.1584	0.21888
NO_NAME	UniRef90_R6E1I6	Bacteroides caccae	221	1.02358	0.34642	0.338439
NO_NAME	UniRef90_R6E1I6	Bacteroides caccae	589	0.573942	0.0880847	0.153473
NO_NAME	UniRef90_R6E5F1	Bacteroides caccae	221	0.908617	0.250736	0.275953
NO_NAME	UniRef90_R6HJB5	Bacteroides caccae	221	0.886016	0.273051	0.308178
NO_NAME	UniRef90_R6HJW0	Bacteroides caccae	221	1.23763	0.111076	0.0897487
NO_NAME	UniRef90_R6HJW0	Bacteroides caccae	589	1.05363	0.0283253	0.0268836
NO_NAME	UniRef90_R6HXI9	Bacteroides caccae	221	0.938667	0.325776	0.347063
NO_NAME	UniRef90_R6HXJ4	Bacteroides caccae	221	1.3347	0.340283	0.254951
Conjugative_transposon_TraN_protein	UniRef90_R6HXJ8	Bacteroides caccae	221	1.06242	0.274266	0.258151
NO_NAME	UniRef90_R6IIY4	Bacteroides caccae	221	0.936369	0.311794	0.332982
NO_NAME	UniRef90_R6J655	Bacteroides caccae	221	1.03164	0.22155	0.214755
NO_NAME	UniRef90_R6J655	Bacteroides caccae	589	0.764971	0.0752375	0.0983534
NO_NAME	UniRef90_R6J665	Bacteroides caccae	221	1.38481	0.262745	0.189734
NO_NAME	UniRef90_R6J665	Bacteroides caccae	589	0.16814	0.0060566	0.0360212
NO_NAME	UniRef90_R6J669	Bacteroides caccae	221	1.89329	0.380448	0.200945
NO_NAME	UniRef90_R6J669	Bacteroides caccae	589	0.802003	0.0340726	0.0424844
DNA_adenine_methylase	UniRef90_R6J673	Bacteroides caccae	221	1.26517	0.229791	0.181629
DNA_adenine_methylase	UniRef90_R6J673	Bacteroides caccae	589	4.42787	0	0
NO_NAME	UniRef90_R6J678	Bacteroides caccae	221	0.901208	0.235622	0.261452
NO_NAME	UniRef90_R6J6Q2	Bacteroides caccae	221	1.44046	0.429413	0.298107
NO_NAME	UniRef90_R6J6Q2	Bacteroides caccae	589	0.393782	0.17171	0.436053
NO_NAME	UniRef90_R6J6Q4	Bacteroides caccae	589	0.554966	0.063366	0.11418
NO_NAME	UniRef90_R6J6Q7	Bacteroides caccae	221	0.758492	0.193742	0.255431
NO_NAME	UniRef90_R6J6Q7	Bacteroides caccae	589	0.406396	0	0
Outer_membrane_efflux_protein	UniRef90_R6JA04	Bacteroides caccae	221	1.45288	0.205006	0.141103
Outer_membrane_efflux_protein	UniRef90_R6JA04	Bacteroides caccae	589	0.289379	0.0427514	0.147735
NO_NAME	UniRef90_R6JAB2	Bacteroides caccae	221	0.911077	0.226231	0.248311
NO_NAME	UniRef90_R6JAB2	Bacteroides caccae	589	0.130237	0.0269557	0.206974
NO_NAME	UniRef90_R6JAB8	Bacteroides caccae	221	0.834444	0.152596	0.182872
NO_NAME	UniRef90_R6JAB8	Bacteroides caccae	589	0.222789	0.00396115	0.0177798
NO_NAME	UniRef90_R6JAC2	Bacteroides caccae	221	1.61313	0.29515	0.182967
NO_NAME	UniRef90_R6JAC8	Bacteroides caccae	221	1.14681	0.257792	0.224792
NO_NAME	UniRef90_R6JAC8	Bacteroides caccae	589	0.357328	0.00671774	0.0187999
NO_NAME	UniRef90_R6JAL9	Bacteroides caccae	221	0.695353	0.174543	0.251014
NO_NAME	UniRef90_R6JAL9	Bacteroides caccae	589	0.211771	0	0
Transporter_major_facilitator_family_protein	UniRef90_R6JAT7	Bacteroides caccae	221	1.35215	0.279541	0.206739
Transporter_major_facilitator_family_protein	UniRef90_R6JAT7	Bacteroides caccae	589	0.159738	0	0
NO_NAME	UniRef90_R6JAV6	Bacteroides caccae	221	0.54261	0.141971	0.261645
NO_NAME	UniRef90_R6JAW0	Bacteroides caccae	221	1.68212	0.202687	0.120495
NO_NAME	UniRef90_R6JAW0	Bacteroides caccae	589	0.688781	0	0
NO_NAME	UniRef90_R6JB68	Bacteroides caccae	589	6.57423	0.447902	0.0681299
NO_NAME	UniRef90_R6JBM0	Bacteroides caccae	221	1.32852	0.409194	0.308007
N_acetylmuramoyl_L_alanine_amidase_T7_lysozyme_	UniRef90_R6JBY9	Bacteroides caccae	589	0.36899	0	0
LD_carboxypeptidase	UniRef90_R6JCS8	Bacteroides caccae	221	0.998732	0.497671	0.498303
3_oxoacyl_acyl_carrier_protein_synthase_3	UniRef90_R6JCV8	Bacteroides caccae	589	0.980741	0.404641	0.412587
NO_NAME	UniRef90_R6JE10	Bacteroides caccae	221	1.18753	0.387522	0.326325
NO_NAME	UniRef90_R6JE31	Bacteroides caccae	221	0.996057	0.28396	0.285084
NO_NAME	UniRef90_R6JE31	Bacteroides caccae	589	0.286459	0	0
NO_NAME	UniRef90_R6JE42	Bacteroides caccae	589	1.37772	0.386073	0.280225
NO_NAME	UniRef90_R6JE61	Bacteroides caccae	589	1.22983	0.0213622	0.01737
NO_NAME	UniRef90_R6JFF4	Bacteroides caccae	221	0.977324	0.218676	0.22375
NO_NAME	UniRef90_R6JFF4	Bacteroides caccae	589	0.295191	0.12869	0.435956
NO_NAME	UniRef90_R6JHD4	Bacteroides caccae	589	0.957969	0.256318	0.267564
Flavodoxin	UniRef90_R6JHL9	Bacteroides caccae	589	0.277331	0.123287	0.44455
NO_NAME	UniRef90_R6JHN3	Bacteroides caccae	221	0.830752	0.196291	0.236281
NO_NAME	UniRef90_R6JHN3	Bacteroides caccae	589	0.268356	0	0
NO_NAME	UniRef90_R6JHP0	Bacteroides caccae	221	1.21064	0.393823	0.325301
NO_NAME	UniRef90_R6JHP0	Bacteroides caccae	589	1.47321	0.022064	0.0149768
NO_NAME	UniRef90_R6JHQ3	Bacteroides caccae	221	0.657131	0.22376	0.340511
NO_NAME	UniRef90_R6JHQ3	Bacteroides caccae	589	0.737978	0	0
NO_NAME	UniRef90_R6JHQ7	Bacteroides caccae	221	0.791385	0.226856	0.286657
NO_NAME	UniRef90_R6JHQ7	Bacteroides caccae	589	0.0615036	0	0
Auxiliary_transport_protein_membrane_fusion_protein_MFP_family_protein	UniRef90_R6JI28	Bacteroides caccae	221	0.564052	0.250268	0.443697
NO_NAME	UniRef90_R6JI43	Bacteroides caccae	221	0.874182	0.165991	0.189882
NO_NAME	UniRef90_R6JI43	Bacteroides caccae	589	0.227545	0	0
NO_NAME	UniRef90_R6JI46	Bacteroides caccae	221	1.61624	0.362163	0.224078
NO_NAME	UniRef90_R6JI46	Bacteroides caccae	589	0.683862	0.106495	0.155726
Aldo_keto_reductase	UniRef90_R6JJ42	Bacteroides caccae	221	1.43109	0.279382	0.195223
RsmD_family_RNA_methyltransferase	UniRef90_R6JJN0	Bacteroides caccae	589	2.71059	0.365068	0.134682
NO_NAME	UniRef90_R6JJU7	Bacteroides caccae	589	1.19764	0.330208	0.275716
NO_NAME	UniRef90_R6JK05	Bacteroides caccae	221	0.663575	0.196973	0.296836
NO_NAME	UniRef90_R6JK05	Bacteroides caccae	589	0.227442	0.0107462	0.0472482
NO_NAME	UniRef90_R6JK09	Bacteroides caccae	221	0.869133	0.189141	0.21762
NO_NAME	UniRef90_R6JK09	Bacteroides caccae	589	0.407182	0	0
NO_NAME	UniRef90_R6JK12	Bacteroides caccae	221	1.04994	0.230618	0.219648
NO_NAME	UniRef90_R6JK14	Bacteroides caccae	221	1.59519	0.232379	0.145674
NO_NAME	UniRef90_R6JK14	Bacteroides caccae	589	0.567677	0	0
NO_NAME	UniRef90_R6JK67	Bacteroides caccae	589	0.737965	0.225681	0.305815
NO_NAME	UniRef90_R6JKD4	Bacteroides caccae	589	1.22019	0.355125	0.291041
NO_NAME	UniRef90_R6JKI7	Bacteroides caccae	221	1.03263	0	0
MATE_efflux_family_protein	UniRef90_R6JKZ7	Bacteroides caccae	589	0.632085	0.27732	0.438738
NO_NAME	UniRef90_R6JNA7	Bacteroides caccae	589	0.385053	0.135363	0.351544
NO_NAME	UniRef90_R6JPK4	Bacteroides caccae	221	0.328564	0.0915492	0.278634
Sigma_70_family_RNA_polymerase_sigma_factor	UniRef90_R6JQK1	Bacteroides caccae	589	1.91874	0.205799	0.107257
Transporter_major_facilitator_family_protein	UniRef90_R6K3K9	Bacteroides caccae	221	0.974976	0.198653	0.203752
Cytochrome_c_assembly_protein	UniRef90_R6K3W8	Bacteroides caccae	221	1.89286	0.315793	0.166833
Cytochrome_c_assembly_protein	UniRef90_R6K3W8	Bacteroides caccae	589	0.516585	0.0325117	0.0629358
NO_NAME	UniRef90_R6K7B8	Bacteroides caccae	221	1.06801	0.309938	0.290201
NO_NAME	UniRef90_R6K7B8	Bacteroides caccae	589	0.285172	0.036559	0.1282
NO_NAME	UniRef90_R6K7C2	Bacteroides caccae	221	0.808432	0.142883	0.17674
NO_NAME	UniRef90_R6K7C2	Bacteroides caccae	589	0.261873	0.0198915	0.0759584
NO_NAME	UniRef90_R6K7C5	Bacteroides caccae	221	1.46954	0.203504	0.138481
NO_NAME	UniRef90_R6K7C5	Bacteroides caccae	589	0.0565569	0	0
NO_NAME	UniRef90_R6K7C8	Bacteroides caccae	221	1.24338	0.28116	0.226126
NO_NAME	UniRef90_R6K7C8	Bacteroides caccae	589	0.450938	0.02809	0.0622925
ATP_dependent_exoDNAse	UniRef90_R6K9J9	Bacteroides caccae	589	0.520951	0.148538	0.285129
NO_NAME	UniRef90_R6KA38	Bacteroides caccae	221	1.46805	0.198962	0.135528
Auxiliary_transport_protein_membrane_fusion_protein_MFP_family_protein	UniRef90_R6KBB8	Bacteroides caccae	221	1.03815	0.260357	0.250788
Auxiliary_transport_protein_membrane_fusion_protein_MFP_family_protein	UniRef90_R6KBB8	Bacteroides caccae	589	0.190439	0.031407	0.164919
NO_NAME	UniRef90_R6KCM3	Bacteroides caccae	589	0.836717	0.108845	0.130086
NO_NAME	UniRef90_R6KK61	Bacteroides caccae	589	2.45993	0.411732	0.167375
NO_NAME	UniRef90_R6KMI3	Bacteroides caccae	221	1.42041	0.237396	0.167132
Glycine_betaine_proline_ABC_transporter_permease_substrate_binding_protein	UniRef90_R6RQS0	Bacteroides caccae	589	0.246021	0.0805684	0.327486
Serine_threonine_transporter	UniRef90_R6RU84	Bacteroides caccae	589	0.756556	0.352059	0.465344
LL_diaminopimelate_aminotransferase	UniRef90_R6RZK4	Bacteroides caccae	221	0.954735	0.288817	0.30251
Exo_poly_alpha_D_galacturonosidase	UniRef90_R6S1Y8	Bacteroides caccae	589	0.348209	0.143146	0.411092
Alpha_N_arabinofuranosidase	UniRef90_R6SA89	Bacteroides caccae	589	1.41454	0.278534	0.196908
Transcriptional_regulator_containing_an_amidase_domain_and_an_AraC_type_DNA_binding_HTH_domain	UniRef90_R6UZ03	Bacteroides caccae	589	3.58674	0.321785	0.0897151
NO_NAME	UniRef90_R6VGK1	Bacteroides caccae	221	0.710144	0.295081	0.415522
NO_NAME	UniRef90_R6VGL3	Bacteroides caccae	221	0.830654	0.257894	0.310471
NO_NAME	UniRef90_R6VGL3	Bacteroides caccae	589	0.104212	0.0311253	0.298673
NO_NAME	UniRef90_R6VKX7	Bacteroides caccae	221	0.729398	0.238528	0.327021
NO_NAME	UniRef90_R6VKY9	Bacteroides caccae	221	0.964012	0.100405	0.104153
NO_NAME	UniRef90_R6VKZ8	Bacteroides caccae	221	0.831514	0.296932	0.357097
NO_NAME	UniRef90_R6VTI6	Bacteroides caccae	221	1.18828	0.263856	0.222048
NO_NAME	UniRef90_R6VTI6	Bacteroides caccae	589	0.186083	0.0441934	0.237493
NO_NAME	UniRef90_R6VTJ6	Bacteroides caccae	221	0.994887	0.359598	0.361446
NO_NAME	UniRef90_R6VTJ6	Bacteroides caccae	589	0.351368	0.0436383	0.124195
NO_NAME	UniRef90_R6W080	Bacteroides caccae	221	0.924489	0.338513	0.366162
NO_NAME	UniRef90_R6W080	Bacteroides caccae	589	0.173934	0.0193085	0.11101
NO_NAME	UniRef90_R6W087	Bacteroides caccae	589	0.0675331	0.00851191	0.126041
NO_NAME	UniRef90_R6W3N9	Bacteroides caccae	221	1.26033	0.348187	0.276267
NO_NAME	UniRef90_R6W7F0	Bacteroides caccae	221	1.1045	0.413825	0.37467
NO_NAME	UniRef90_R6W7F0	Bacteroides caccae	589	1.20668	0.165911	0.137494
NO_NAME	UniRef90_R6WU44	Bacteroides caccae	221	0.69806	0.27011	0.386944
NO_NAME	UniRef90_R6Z184	Bacteroides caccae	589	0.934306	0.425561	0.455484
NO_NAME	UniRef90_R7E9S6	Bacteroides caccae	221	0.806004	0.26379	0.327282
NO_NAME	UniRef90_R7EFH6	Bacteroides caccae	221	0.370142	0.0406194	0.10974
NO_NAME	UniRef90_R7ENK1	Bacteroides caccae	221	0.519444	0.110233	0.212214
NO_NAME	UniRef90_R7ENK1	Bacteroides caccae	589	0.0768729	0	0
NO_NAME	UniRef90_R7KJ95	Bacteroides caccae	221	1.29448	0.405692	0.313403
NO_NAME	UniRef90_R7KJ95	Bacteroides caccae	589	1.54536	0.146924	0.0950748
NO_NAME	UniRef90_R7KR19	Bacteroides caccae	589	0.653018	0.0950386	0.145537
Dihydrolipoyl_dehydrogenase	UniRef90_R7KSD4	Bacteroides caccae	589	1.29493	0.476029	0.367611
NO_NAME	UniRef90_R7KUM4	Bacteroides caccae	221	0.410711	0.176596	0.429975
NO_NAME	UniRef90_R7KUM4	Bacteroides caccae	589	0.212153	0.0475282	0.224028
NO_NAME	UniRef90_R9H507	Bacteroides caccae	589	0.134178	0	0
NO_NAME	UniRef90_R9HZH5	Bacteroides caccae	221	0.888368	0.212769	0.239505
NO_NAME	UniRef90_R9HZH5	Bacteroides caccae	589	0.358927	0	0
NO_NAME	UniRef90_R9I5I4	Bacteroides caccae	221	0.707565	0.267118	0.377517
NO_NAME	UniRef90_R9IDJ5	Bacteroides caccae	589	1.03942	0.324431	0.312127
NO_NAME	UniRef90_S0GMX7	Bacteroides caccae	221	1.28851	0.343151	0.266316
NO_NAME	UniRef90_S0GMX7	Bacteroides caccae	589	0.94487	0.0288813	0.0305665
NO_NAME	UniRef90_U6R9S0	Bacteroides caccae	589	0.519437	0.233278	0.449097
NO_NAME	UniRef90_U6RAT8	Bacteroides caccae	221	1.34801	0.296062	0.219629
NO_NAME	UniRef90_U6RAT8	Bacteroides caccae	589	0.279158	0.0305907	0.109582
NO_NAME	UniRef90_U6RC66	Bacteroides caccae	589	0.210851	0	0
NO_NAME	UniRef90_UPI00046A5368	Bacteroides caccae	589	1.20785	0	0
Conjugate_transposon_protein	UniRef90_W0EQL2	Bacteroides caccae	221	0.493223	0	0
Mobilization_protein	UniRef90_W0ETG2	Bacteroides caccae	589	0.159568	0.0110325	0.06914
Conjugate_transposon_protein	UniRef90_W0EU64	Bacteroides caccae	221	0.983796	0.0866412	0.0880683
TPR_repeat_containing_proteins	UniRef90_W6PC55	Bacteroides caccae	221	0.571642	0.181705	0.317864
NO_NAME	UniRef90_W6PDC8	Bacteroides caccae	221	0.807707	0.137727	0.170516
NO_NAME	UniRef90_W6PDC8	Bacteroides caccae	589	0.217053	0.00649969	0.0299453
PcfK_like_family_protein	UniRef90_A0A015N3U7	Bacteroides cellulosilyticus	501	1.30362	0.112365	0.0861942
NO_NAME	UniRef90_A0A015N407	Bacteroides cellulosilyticus	501	1.62792	0.192745	0.1184
Plasmid_recombination_enzyme_family_protein	UniRef90_A0A015N9J5	Bacteroides cellulosilyticus	501	1.59827	0.288469	0.180489
NO_NAME	UniRef90_A0A015N9L0	Bacteroides cellulosilyticus	501	1.22109	0.19654	0.160954
NO_NAME	UniRef90_A0A015NA55	Bacteroides cellulosilyticus	501	1.03913	0.12655	0.121785
Conjugative_transposon_TraN_protein	UniRef90_A0A015P8Y2	Bacteroides cellulosilyticus	501	1.31519	0.166469	0.126574
Conjugative_transposon_TraM_protein	UniRef90_A0A015PWK0	Bacteroides cellulosilyticus	501	1.76759	0.184266	0.104247
Single_stranded_DNA_binding_protein	UniRef90_A0A015RAW4	Bacteroides cellulosilyticus	501	0.709295	0.0845926	0.119263
Conjugation_system_ATPase_TraG_family_protein	UniRef90_A0A015REA7	Bacteroides cellulosilyticus	501	0.635585	0.153083	0.240854
NO_NAME	UniRef90_A0A015U4Z0	Bacteroides cellulosilyticus	501	1.62792	0.139812	0.0858838
OmpA_family_protein	UniRef90_A0A015UAM4	Bacteroides cellulosilyticus	501	1.473	0.245441	0.166627
Mannosyl_glycoendo_beta_N_acetylglucosaminidase_family_protein	UniRef90_A0A015UAR2	Bacteroides cellulosilyticus	501	1.28521	0.204525	0.159138
NO_NAME	UniRef90_A0A015V946	Bacteroides cellulosilyticus	501	0.950025	0.118185	0.124402
NO_NAME	UniRef90_A0A015V960	Bacteroides cellulosilyticus	501	1.25017	0.130375	0.104285
NO_NAME	UniRef90_A0A015W0V2	Bacteroides cellulosilyticus	501	1.66374	0.157631	0.0947451
NO_NAME	UniRef90_A0A015W0V9	Bacteroides cellulosilyticus	501	1.44613	0.333452	0.230583
Acetyltransferase_family_protein	UniRef90_A0A015W0Y1	Bacteroides cellulosilyticus	501	1.55719	0.110457	0.0709336
Response_regulator	UniRef90_A0A015W107	Bacteroides cellulosilyticus	501	1.00548	0.167613	0.1667
NO_NAME	UniRef90_A0A015W142	Bacteroides cellulosilyticus	501	2.42294	0.353487	0.145892
NO_NAME	UniRef90_A0A015XGX0	Bacteroides cellulosilyticus	501	3.12004	0.405345	0.129917
NO_NAME	UniRef90_A0A015XH42	Bacteroides cellulosilyticus	501	0.66792	0.153969	0.23052
ParB_RepB_Spo0J_family_partition_domain_protein	UniRef90_A0A015Y5P7	Bacteroides cellulosilyticus	501	1.54165	0.19094	0.123854
NO_NAME	UniRef90_A0A015Y733	Bacteroides cellulosilyticus	501	2.43456	0.452715	0.185953
NO_NAME	UniRef90_A0A015YC35	Bacteroides cellulosilyticus	501	1.24982	0.0939264	0.075152
NO_NAME	UniRef90_A0A015YDI9	Bacteroides cellulosilyticus	501	1.79686	0.199839	0.111216
NO_NAME	UniRef90_A0A015YDJ3	Bacteroides cellulosilyticus	501	2.32727	0.289952	0.124589
NO_NAME	UniRef90_A0A015ZBP7	Bacteroides cellulosilyticus	501	1.21608	0.301273	0.247741
Peptidase_M23_family_protein	UniRef90_A0A015ZD27	Bacteroides cellulosilyticus	501	1.64021	0.333199	0.203145
NO_NAME	UniRef90_A0A016A5B4	Bacteroides cellulosilyticus	501	1.40135	0.278539	0.198765
NO_NAME	UniRef90_A0A016AA90	Bacteroides cellulosilyticus	501	1.19894	0.497819	0.415215
NO_NAME	UniRef90_A0A016BP16	Bacteroides cellulosilyticus	501	1.01477	0.327102	0.322341
NO_NAME	UniRef90_A0A016K7Q3	Bacteroides cellulosilyticus	501	0.681529	0.140614	0.206322
Conserved_protein_found_in_conjugate_transposon	UniRef90_A6KY54	Bacteroides cellulosilyticus	501	1.87948	0.0219058	0.0116552
Conserved_protein_found_in_conjugate_transposon	UniRef90_A6KY57	Bacteroides cellulosilyticus	501	0.839003	0.0716414	0.0853887
Conserved_protein_found_in_conjugate_transposon	UniRef90_A6KY58	Bacteroides cellulosilyticus	501	3.39043	0.0367066	0.0108265
Conserved_protein_found_in_conjugate_transposon	UniRef90_A6KY59	Bacteroides cellulosilyticus	501	2.07247	0.292038	0.140913
Conserved_protein_found_in_conjugate_transposon	UniRef90_A6KY68	Bacteroides cellulosilyticus	501	1.89653	0.197527	0.104152
NO_NAME	UniRef90_A6KY69	Bacteroides cellulosilyticus	501	1.32944	0.167174	0.125748
NO_NAME	UniRef90_A6KYA0	Bacteroides cellulosilyticus	501	4.3743	0.124373	0.0284326
NO_NAME	UniRef90_A6KYA3	Bacteroides cellulosilyticus	501	2.61726	0.113333	0.043302
ThiF_family_protein_ubiquitin_activating_enzyme	UniRef90_A6KYA7	Bacteroides cellulosilyticus	501	1.77259	0.27751	0.156556
NO_NAME	UniRef90_A6KYB1	Bacteroides cellulosilyticus	501	2.05562	0	0
Predicted_ATPase	UniRef90_A6L0I0	Bacteroides cellulosilyticus	501	1.41541	0.284078	0.200704
DNA_topoisomerase	UniRef90_A6L0J6	Bacteroides cellulosilyticus	501	0.766541	0.183674	0.239614
NO_NAME	UniRef90_A6L0J8	Bacteroides cellulosilyticus	501	2.51462	0.215097	0.0855385
NO_NAME	UniRef90_A6L0N2	Bacteroides cellulosilyticus	501	6.10476	0.104473	0.0171133
NO_NAME	UniRef90_A6L0N3	Bacteroides cellulosilyticus	501	2.25837	0.185217	0.0820133
Conserved_protein_found_in_conjugate_transposon	UniRef90_A6L0N7	Bacteroides cellulosilyticus	501	1.23666	0	0
NO_NAME	UniRef90_A6L0P1	Bacteroides cellulosilyticus	501	0.809062	0.108652	0.134293
Conserved_protein_found_in_conjugate_transposon	UniRef90_A6L0P2	Bacteroides cellulosilyticus	501	2.07218	0.201437	0.0972102
Conserved_protein_found_in_conjugate_transposon	UniRef90_A6L0P4	Bacteroides cellulosilyticus	501	1.19675	0.136133	0.113752
NO_NAME	UniRef90_A6L0P9	Bacteroides cellulosilyticus	501	1.45482	0.189516	0.130268
Type_I_restriction_enzyme_M_subunit	UniRef90_A6L0Q0	Bacteroides cellulosilyticus	501	1.85227	0.151035	0.0815401
NO_NAME	UniRef90_A6L0R3	Bacteroides cellulosilyticus	501	1.98604	0.126412	0.0636502
NO_NAME	UniRef90_A6L0R4	Bacteroides cellulosilyticus	501	1.53344	0.0922631	0.0601674
NO_NAME	UniRef90_A6L0S0	Bacteroides cellulosilyticus	501	0.676538	0.163914	0.242283
Transposase	UniRef90_A6L0S1	Bacteroides cellulosilyticus	501	1.09259	0.440542	0.40321
Transposase	UniRef90_A6L0S2	Bacteroides cellulosilyticus	501	1.44859	0.225823	0.155892
NO_NAME	UniRef90_A6LIN1	Bacteroides cellulosilyticus	501	1.23893	0.120909	0.0975911
NO_NAME	UniRef90_A6LIN2	Bacteroides cellulosilyticus	501	0.630036	0.0459151	0.0728768
NO_NAME	UniRef90_A6LIN3	Bacteroides cellulosilyticus	501	2.05693	0.203722	0.0990416
NO_NAME	UniRef90_A6LIN4	Bacteroides cellulosilyticus	501	1.64668	0.12936	0.0785584
NO_NAME	UniRef90_A6LIN6	Bacteroides cellulosilyticus	501	1.17894	0.244675	0.207538
NO_NAME	UniRef90_A6LIP3	Bacteroides cellulosilyticus	501	1.53048	0.190895	0.124729
NO_NAME	UniRef90_A6LIP6	Bacteroides cellulosilyticus	501	2.39325	0.271628	0.113498
NO_NAME	UniRef90_A6LIP7	Bacteroides cellulosilyticus	501	1.83342	0.276684	0.150912
NO_NAME	UniRef90_A7ACX8	Bacteroides cellulosilyticus	501	1.08939	0	0
NO_NAME	UniRef90_A7V4T4	Bacteroides cellulosilyticus	501	1.80411	0.123467	0.0684368
Zinc_carboxypeptidase	UniRef90_B3C5F6	Bacteroides cellulosilyticus	501	1.00904	0.400165	0.396579
ATPase_histidine_kinase_DNA_gyrase_B_HSP90_domain_protein	UniRef90_B3CAX9	Bacteroides cellulosilyticus	501	1.39691	0.182395	0.13057
Efflux_ABC_transporter_permease_protein	UniRef90_B3CF56	Bacteroides cellulosilyticus	501	1.03595	0.0574153	0.055423
NO_NAME	UniRef90_B3CIJ9	Bacteroides cellulosilyticus	501	0.255572	0	0
NO_NAME	UniRef90_B5D0M4	Bacteroides cellulosilyticus	501	1.42187	0.271629	0.191037
NO_NAME	UniRef90_B5D0V2	Bacteroides cellulosilyticus	501	0.452973	0.0930762	0.205479
DNA_topoisomerase	UniRef90_C3QQ70	Bacteroides cellulosilyticus	501	1.00567	0.0717363	0.071332
NO_NAME	UniRef90_C3QRD6	Bacteroides cellulosilyticus	501	2.71548	0.454948	0.167539
NO_NAME	UniRef90_C3QRD7	Bacteroides cellulosilyticus	501	0.740195	0.116377	0.157225
NO_NAME	UniRef90_C3QRF2	Bacteroides cellulosilyticus	501	1.38009	0.415076	0.30076
NO_NAME	UniRef90_C3QZR4	Bacteroides cellulosilyticus	501	0.847625	0.291502	0.343904
Fibrobacter_succinogene_major_paralogous_domain_protein	UniRef90_C3QZV2	Bacteroides cellulosilyticus	501	0.64427	0.119128	0.184904
NO_NAME	UniRef90_C3QZV3	Bacteroides cellulosilyticus	501	1.1344	0.178735	0.157559
NO_NAME	UniRef90_C3QZV5	Bacteroides cellulosilyticus	501	1.45686	0.253351	0.173902
NO_NAME	UniRef90_C3QZV6	Bacteroides cellulosilyticus	501	0.522585	0.106592	0.203971
NO_NAME	UniRef90_C3QZW4	Bacteroides cellulosilyticus	501	0.694228	0.123327	0.177646
Zinc_transporter_ZupT	UniRef90_C3QZX5	Bacteroides cellulosilyticus	501	0.766632	0.20799	0.271304
ABC_transporter_ATP_binding_protein	UniRef90_C3QZX7	Bacteroides cellulosilyticus	501	0.959608	0.300451	0.313098
NO_NAME	UniRef90_C3R001	Bacteroides cellulosilyticus	501	1.17919	0.117784	0.099885
NO_NAME	UniRef90_C6ZBC7	Bacteroides cellulosilyticus	501	1.37196	0.244944	0.178535
NO_NAME	UniRef90_C7X9G4	Bacteroides cellulosilyticus	501	3.97693	0.480175	0.12074
NO_NAME	UniRef90_C9KTL6	Bacteroides cellulosilyticus	501	1.30591	0.198963	0.152356
Conjugative_transposon_TraM_protein	UniRef90_D0TV19	Bacteroides cellulosilyticus	501	1.88742	0.165362	0.0876125
NO_NAME	UniRef90_D0TV27	Bacteroides cellulosilyticus	501	1.39222	0.209632	0.150574
NO_NAME	UniRef90_D0TYK5	Bacteroides cellulosilyticus	501	0.710335	0.26475	0.372712
Site_specific_recombinases_DNA_invertase_Pin_homologs	UniRef90_D4KV26	Bacteroides cellulosilyticus	501	0.811851	0.226384	0.27885
Conserved_domain_protein	UniRef90_D4V649	Bacteroides cellulosilyticus	501	8.26005	0	0
NO_NAME	UniRef90_D4VFX5	Bacteroides cellulosilyticus	501	0.997811	0.135539	0.135836
NO_NAME	UniRef90_D4VFX9	Bacteroides cellulosilyticus	501	2.06997	0.371486	0.179465
OmpA_family_protein	UniRef90_D4VIR9	Bacteroides cellulosilyticus	501	1.40352	0.453489	0.323108
NO_NAME	UniRef90_D4VIT7	Bacteroides cellulosilyticus	501	0.492196	0.0259465	0.0527157
NO_NAME	UniRef90_D4VJ56	Bacteroides cellulosilyticus	501	0.607049	0.208525	0.343506
NO_NAME	UniRef90_D4VJ65	Bacteroides cellulosilyticus	501	1.4089	0.345967	0.245558
Conjugative_transposon_protein_TraD	UniRef90_D4VL10	Bacteroides cellulosilyticus	501	0.979628	0.123123	0.125683
Conjugative_transposon_protein_TraB	UniRef90_D4VL11	Bacteroides cellulosilyticus	501	1.23576	0.115364	0.0933547
Conjugative_transposon_protein_TraA	UniRef90_D4VL12	Bacteroides cellulosilyticus	501	1.13867	0.13662	0.119982
NO_NAME	UniRef90_D4VL14	Bacteroides cellulosilyticus	501	0.802359	0.212324	0.264625
Conjugative_transposon_protein_TraF	UniRef90_D4VLH3	Bacteroides cellulosilyticus	501	0.510676	0.198179	0.388071
Conjugative_transposon_protein_TraI	UniRef90_D4VLH9	Bacteroides cellulosilyticus	501	2.94086	0.381175	0.129614
Conjugative_transposon_TraJ_protein	UniRef90_D4VLI0	Bacteroides cellulosilyticus	501	0.948173	0.142462	0.150249
NO_NAME	UniRef90_D4VLI3	Bacteroides cellulosilyticus	501	5.26469	0.218106	0.041428
Conjugative_transposon_TraN_protein	UniRef90_D4VLI5	Bacteroides cellulosilyticus	501	1.78066	0.180531	0.101385
Chromosome_Plasmid_partitioning_protein_ParB_Stage_0_sporulation_protein_J	UniRef90_D4VMX4	Bacteroides cellulosilyticus	501	1.68622	0.148131	0.0878481
Adenine_specific_methyltransferase	UniRef90_D4VMZ2	Bacteroides cellulosilyticus	501	2.32412	0.257391	0.110747
ABC_transporter_ATP_binding_protein	UniRef90_D4VPP5	Bacteroides cellulosilyticus	501	0.795256	0.208539	0.262229
Mobile_element_protein	UniRef90_D4VT44	Bacteroides cellulosilyticus	501	2.66107	0.397371	0.149327
Transposase_IS4_family	UniRef90_D4VT64	Bacteroides cellulosilyticus	501	0.860494	0.211109	0.245335
Conserved_domain_protein	UniRef90_D4WAS6	Bacteroides cellulosilyticus	501	0.867203	0.162859	0.187798
DNA_binding_domain_excisionase_family	UniRef90_D6D2N6	Bacteroides cellulosilyticus	501	1.02814	0.298654	0.290479
Site_specific_recombinase_XerD	UniRef90_D6D2N7	Bacteroides cellulosilyticus	501	0.994996	0.212315	0.213383
Conjugative_transposon_protein_TraO	UniRef90_D6D2W6	Bacteroides cellulosilyticus	501	1.43759	0.137005	0.0953017
ATPases_involved_in_chromosome_partitioning	UniRef90_D6D2X9	Bacteroides cellulosilyticus	501	1.9314	0.135429	0.0701196
Relaxase_Mobilisation_nuclease_domain	UniRef90_D6D2Y2	Bacteroides cellulosilyticus	501	1.85486	0.282692	0.152406
Hydrogenases_Fe_only	UniRef90_D6D3P6	Bacteroides cellulosilyticus	501	1.17367	0.439443	0.374417
Predicted_ATPases	UniRef90_D6D607	Bacteroides cellulosilyticus	501	4.17308	0.129738	0.0310893
NO_NAME	UniRef90_E2N713	Bacteroides cellulosilyticus	501	5.35707	0	0
TonB_linked_outer_membrane_protein_SusC_RagA_family_Fragment_	UniRef90_E2N718	Bacteroides cellulosilyticus	501	0.389519	0.131421	0.337394
NO_NAME	UniRef90_E2N750	Bacteroides cellulosilyticus	501	0.766717	0.271629	0.354275
TonB_linked_outer_membrane_protein_SusC_RagA_family_Fragment_	UniRef90_E2N756	Bacteroides cellulosilyticus	501	0.971933	0.301993	0.310714
NO_NAME	UniRef90_E2N757	Bacteroides cellulosilyticus	501	0.766717	0	0
NO_NAME	UniRef90_E2N759	Bacteroides cellulosilyticus	501	2.54322	0.314362	0.123608
NO_NAME	UniRef90_E2N760	Bacteroides cellulosilyticus	501	0.63323	0.252033	0.398012
NO_NAME	UniRef90_E2N7B3	Bacteroides cellulosilyticus	501	0.851908	0	0
NO_NAME	UniRef90_E2N7B6	Bacteroides cellulosilyticus	501	0.613728	0.271629	0.442588
Antioxidant_AhpC_TSA_family	UniRef90_E2N7G0	Bacteroides cellulosilyticus	501	10.7102	0.359375	0.0335544
Antioxidant_AhpC_TSA_family	UniRef90_E2N7G3	Bacteroides cellulosilyticus	501	2.16572	0.263749	0.121784
NO_NAME	UniRef90_E2N7G5	Bacteroides cellulosilyticus	501	1.23799	0.0715923	0.0578295
NO_NAME	UniRef90_E2N7G6	Bacteroides cellulosilyticus	501	1.63095	0.339741	0.208308
NO_NAME	UniRef90_E2N7K8	Bacteroides cellulosilyticus	501	0.46003	0	0
NO_NAME	UniRef90_E2N7L4	Bacteroides cellulosilyticus	501	0.618137	0.0603532	0.0976373
NO_NAME	UniRef90_E2N7L5	Bacteroides cellulosilyticus	501	2.16821	0.236678	0.109158
Relaxase_mobilization_nuclease_domain_protein	UniRef90_E2N7L9	Bacteroides cellulosilyticus	501	2.33284	0.401477	0.172098
NO_NAME	UniRef90_E2N7Y2	Bacteroides cellulosilyticus	501	1.14998	0.135819	0.118106
NO_NAME	UniRef90_E2N7Y6	Bacteroides cellulosilyticus	501	0.255573	0	0
NO_NAME	UniRef90_E2N7Y9	Bacteroides cellulosilyticus	501	0.522248	0	0
Phage_prohead_protease_HK97_family	UniRef90_E2N7Z8	Bacteroides cellulosilyticus	501	1.04315	0.32009	0.30685
Phage_portal_protein_HK97_family	UniRef90_E2N7Z9	Bacteroides cellulosilyticus	501	1.43333	0.370692	0.258623
Putative_phage_terminase_large_subunit_Fragment_	UniRef90_E2N800	Bacteroides cellulosilyticus	501	0.575038	0	0
NO_NAME	UniRef90_E2N806	Bacteroides cellulosilyticus	501	1.53343	0.452715	0.29523
NO_NAME	UniRef90_E2N822	Bacteroides cellulosilyticus	501	0.255573	0	0
NO_NAME	UniRef90_E2N823	Bacteroides cellulosilyticus	501	0.383358	0	0
NO_NAME	UniRef90_E2N825	Bacteroides cellulosilyticus	501	2.30187	0	0
NO_NAME	UniRef90_E2N856	Bacteroides cellulosilyticus	501	0.383359	0	0
Phage_major_tail_protein_phi13_family	UniRef90_E2N857	Bacteroides cellulosilyticus	501	1.29012	0.0117163	0.00908155
NO_NAME	UniRef90_E2N866	Bacteroides cellulosilyticus	501	2.04458	0.452714	0.221422
NO_NAME	UniRef90_E2N867	Bacteroides cellulosilyticus	501	0.575037	0.260956	0.453807
NO_NAME	UniRef90_E2N890	Bacteroides cellulosilyticus	501	1.65125	0.452714	0.274164
NO_NAME	UniRef90_E2N893	Bacteroides cellulosilyticus	501	1.37857	0.116417	0.0844477
NO_NAME	UniRef90_E2N8A3	Bacteroides cellulosilyticus	501	2.30016	0	0
VirE_N_terminal_domain_protein_Fragment_	UniRef90_E2N8F2	Bacteroides cellulosilyticus	501	1.01511	0.271599	0.267556
NO_NAME	UniRef90_E2N8F5	Bacteroides cellulosilyticus	501	0.368614	0	0
NO_NAME	UniRef90_E2N8H6	Bacteroides cellulosilyticus	501	1.9196	0.0631695	0.0329077
NO_NAME	UniRef90_E2N8H8	Bacteroides cellulosilyticus	501	2.88647	0	0
NO_NAME	UniRef90_E2N8I1	Bacteroides cellulosilyticus	501	8.13412	0.339536	0.0417422
Glycosyl_hydrolase_family_88_Fragment_	UniRef90_E2N8I4	Bacteroides cellulosilyticus	501	1.09282	0.271628	0.248557
Efflux_ABC_transporter_permease_protein	UniRef90_E2N8J4	Bacteroides cellulosilyticus	501	1.20735	0.411654	0.340957
Glycosyl_hydrolase_family_88_Fragment_	UniRef90_E2N8J6	Bacteroides cellulosilyticus	501	1.78858	0.169768	0.0949176
NO_NAME	UniRef90_E2N8V0	Bacteroides cellulosilyticus	501	0.603135	0.0912032	0.151215
NO_NAME	UniRef90_E2N8V2	Bacteroides cellulosilyticus	501	2.28836	0	0
NO_NAME	UniRef90_E2N8Z3	Bacteroides cellulosilyticus	501	0.766718	0.339536	0.442843
NO_NAME	UniRef90_E2N904	Bacteroides cellulosilyticus	501	0.0766717	0	0
NO_NAME	UniRef90_E2N906	Bacteroides cellulosilyticus	501	0.610412	0.12918	0.211627
NO_NAME	UniRef90_E2N907	Bacteroides cellulosilyticus	501	0.767677	0.220416	0.287121
NO_NAME	UniRef90_E2N909	Bacteroides cellulosilyticus	501	1.04886	0.111302	0.106117
NO_NAME	UniRef90_E2N910	Bacteroides cellulosilyticus	501	0.730546	0.17525	0.239889
Redoxin_family_protein	UniRef90_E2N911	Bacteroides cellulosilyticus	501	0.444303	0.203721	0.458519
NO_NAME	UniRef90_E2N912	Bacteroides cellulosilyticus	501	1.223	0.0988601	0.0808339
Signal_peptidase_I	UniRef90_E2N913	Bacteroides cellulosilyticus	501	0.957634	0.150905	0.157581
Two_component_regulator_propeller_Fragment_	UniRef90_E2N9A2	Bacteroides cellulosilyticus	501	0.504306	0.0909168	0.180281
SusD_family_protein	UniRef90_E2N9C7	Bacteroides cellulosilyticus	501	0.436847	0.0937278	0.214555
Glycosyl_hydrolase_family_88	UniRef90_E2N9K5	Bacteroides cellulosilyticus	501	1.81422	0.305817	0.168566
Beta_galactosidase	UniRef90_E2N9K7	Bacteroides cellulosilyticus	501	0.853665	0.156293	0.183085
NO_NAME	UniRef90_E2N9K8	Bacteroides cellulosilyticus	501	1.13037	0.205016	0.18137
NO_NAME	UniRef90_E2N9K9	Bacteroides cellulosilyticus	501	0.831757	0.169473	0.203753
Glycosyl_hydrolase_family_88	UniRef90_E2N9L0	Bacteroides cellulosilyticus	501	1.20523	0.293421	0.243457
NO_NAME	UniRef90_E2N9L3	Bacteroides cellulosilyticus	501	1.23684	0.0879777	0.071131
TonB_dependent_receptor_plug_domain_protein_Fragment_	UniRef90_E2N9L6	Bacteroides cellulosilyticus	501	1.09527	0.288636	0.263529
NO_NAME	UniRef90_E2N9L7	Bacteroides cellulosilyticus	501	1.25659	0.179988	0.143235
NO_NAME	UniRef90_E2N9L9	Bacteroides cellulosilyticus	501	2.30015	0.22689	0.0986413
NO_NAME	UniRef90_E2N9X7	Bacteroides cellulosilyticus	501	2.68103	0	0
NO_NAME	UniRef90_E2N9Y4	Bacteroides cellulosilyticus	501	0.458183	0	0
NO_NAME	UniRef90_E2NA04	Bacteroides cellulosilyticus	501	0.766719	0	0
NO_NAME	UniRef90_E2NA14	Bacteroides cellulosilyticus	501	0.191679	0	0
NO_NAME	UniRef90_E2NA17	Bacteroides cellulosilyticus	501	0.38336	0	0
NO_NAME	UniRef90_E2NA20	Bacteroides cellulosilyticus	501	6.13376	0	0
NO_NAME	UniRef90_E2NA50	Bacteroides cellulosilyticus	501	3.83358	0.0779513	0.0203338
NO_NAME	UniRef90_E2NA56	Bacteroides cellulosilyticus	501	0.191678	0	0
TonB_linked_outer_membrane_protein_SusC_RagA_family	UniRef90_E2NAA0	Bacteroides cellulosilyticus	501	0.784132	0.157198	0.200474
NO_NAME	UniRef90_E2NAD7	Bacteroides cellulosilyticus	501	1.58183	0.250512	0.158369
NO_NAME	UniRef90_E2NAD8	Bacteroides cellulosilyticus	501	0.987847	0.418157	0.423302
SusD_family_protein	UniRef90_E2NAD9	Bacteroides cellulosilyticus	501	0.851152	0.139323	0.163687
NO_NAME	UniRef90_E2NAH2	Bacteroides cellulosilyticus	501	1.53344	0	0
NO_NAME	UniRef90_E2NAK3	Bacteroides cellulosilyticus	501	0.993022	0.316071	0.318292
NO_NAME	UniRef90_E2NAK9	Bacteroides cellulosilyticus	501	0.697845	0.23507	0.336852
NO_NAME	UniRef90_E2NAL0	Bacteroides cellulosilyticus	501	1.09409	0.198036	0.181005
NO_NAME	UniRef90_E2NAL1	Bacteroides cellulosilyticus	501	1.116	0.235017	0.210589
NO_NAME	UniRef90_E2NAL2	Bacteroides cellulosilyticus	501	1.31437	0.204522	0.155604
NO_NAME	UniRef90_E2NAL5	Bacteroides cellulosilyticus	501	1.36074	0.432156	0.317589
NO_NAME	UniRef90_E2NAN0	Bacteroides cellulosilyticus	501	0.9312	0.118637	0.127403
NO_NAME	UniRef90_E2NAP2	Bacteroides cellulosilyticus	501	1.53344	0.254697	0.166095
Glycosyl_hydrolase_family_2_sugar_binding_domain_protein	UniRef90_E2NAQ9	Bacteroides cellulosilyticus	501	1.44927	0.180347	0.12444
NO_NAME	UniRef90_E2NAR0	Bacteroides cellulosilyticus	501	1.33736	0.101053	0.0755616
NO_NAME	UniRef90_E2NAR1	Bacteroides cellulosilyticus	501	0.894505	0.291031	0.325354
Polygalacturonase_Pectinase_	UniRef90_E2NAR3	Bacteroides cellulosilyticus	501	1.65611	0.295268	0.178291
Glycosyl_hydrolase_family_31	UniRef90_E2NAR7	Bacteroides cellulosilyticus	501	0.508042	0.191393	0.376727
NO_NAME	UniRef90_E2NAS3	Bacteroides cellulosilyticus	501	0.455777	0.0765763	0.168013
Response_regulator_receiver_domain_protein	UniRef90_E2NAW6	Bacteroides cellulosilyticus	501	0.781059	0.339495	0.43466
TonB_linked_outer_membrane_protein_SusC_RagA_family	UniRef90_E2NAX1	Bacteroides cellulosilyticus	501	0.607167	0.230804	0.380132
NO_NAME	UniRef90_E2NB06	Bacteroides cellulosilyticus	501	1.91234	0.352128	0.184134
NO_NAME	UniRef90_E2NB86	Bacteroides cellulosilyticus	501	2.30015	0	0
NO_NAME	UniRef90_E2NBL5	Bacteroides cellulosilyticus	501	0.540068	0.0557095	0.103153
NO_NAME	UniRef90_E2NBL6	Bacteroides cellulosilyticus	501	1.30375	0.118133	0.09061
NO_NAME	UniRef90_E2NBL8	Bacteroides cellulosilyticus	501	0.316931	0	0
NO_NAME	UniRef90_E2NBM6	Bacteroides cellulosilyticus	501	0.89033	0.345733	0.38832
[truncated: 12,845 more rows]
